# Supplementary material for: Integrative transcriptomic analysis of Korean high-grade serous ovarian cancer
Source: PLoS Genet. 2025 Sep 15;21(9):e1011660. doi: 10.1371/journal.pgen.1011660 (PMC12494275; doi:10.1371/journal.pgen.1011660)
Supplement: S1 Table — (XLSX) [file pgen.1011660.s009.xlsx]

## Sheet: Table S1
Sample Name	Age at diagnosis	Grade	FIGO stage 2014
NUEV119265	66	3	IIIC
NUFS095273	68	3	IIIC
NUFS111474	46	3	IIB
NUFS076959	58	3	IVB
NUEV569105	50	3	IVB
NUEV351728	58	3	IVB
NUEV351922	42	3	IVB
NUEV552965	44	3	IIIC
NUFS061036	44	3	IIIC
NUHF043772	56	3	IVB
NUHF046195	61	3	IVB
NUHF046557	56	3	IIIC
NUFS057592	51	2	IVB
NULG015718	52	3	IIIC
NULG016425	39	3	IIIC
NULG018894	50	2	IIIC
NULG180632	48	3	IIIB
NTAC809487	49	3	IIIA
NUFS244596	50	3	IIIA
NUEV489377	57	2	IIIC
NUEV494032	50	3	IIIB
NUEV418634	51	3	IIIB
NUEV282941	57	3	IVB
NUFM606828	49	2	IIIB
NUEV230513	50	2	IVB
NUEV230638	64	3	IVB
NUEV230957	47	2	IVB
NUEV166713	60	2	IVB
NUEV166476	66	2	IIIC
NUEV169552	62	2	IIIB
NUEV177454	43	3	IIIC
NUEV177074	51	3	IIB
NUEV342614	62	3	IVB
NUEV342456	39	3	IIB
NUFR758296	42	3	IVB
NULG068084	56	3	IIIA
NUFS269559	71	3	IIIC
NUFS270379	62	2	IVB
NUFM700896	64	3	IVB
NUFM700692	58	3	IIIA
NUFS163769	42	3	IIIA
4046527654	60	3	IIIA
NUFS175676	59	3	IVB
NUFS176073	50	3	IVB
NUFR712461	48	3	IIIC
NULG255167	73	2	IIIC
NULG349572	38	3	IVB
NULG351151	52	3	IVB
NULG351300	51	3	IIIB
NULG249908	43	3	IVB
NULG250205	60	3	IIIB
NULG253530	47	3	IVB
NUFS116442	39	3	IVB
NUFS114596	51	2	IVB
NUHE830126	52	3	IIIB
NUGI846588	52	2	IIIA
NUGI846843	59	3	IIIC
NUGI847569	46	3	IIIB
NUHU858276	53	3	IIIA
NUEV318307	47	2	IVB
NUEV320250	44	3	IVB
NUEV312206	64	3	IIIC
NUEV313515	48	3	IVB
NUEV314329	47	1	IVB
NUEV316433	67	2	IVB
NUHU913148	47	3	IIIC
NUHU913449	54	3	IVB
NUEV590132	57	3	IVB
NUEV591210	42	3	IVB
NUEV591821	49	3	IIIB
NUEV592875	51	2	IIIB
NUFM244488	51	1	IVB
NUFM246963	49	2	IIIC
NUFM308591	45	3	IIIA
NULG201926	67	3	IIIB
NUFM311629	57	3	IIIC
NULG071501	56	2	IIIA
NUFR735161	41	3	IIIC
NUEV201292	62	3	IIB
NUEV212988	60	3	IVB
NUEV205076	53	3	IVB
NUEV119469	62	2	IIIC
NUFR827541	63	3	IC
NUEV351524	71	3	IIIB
NUEV352170	48	3	IVB
NUEV550754	65	3	IIIC
NUFS057918	68	3	IVB
NULG179973	59	3	IIB
NUFR741676	42	3	IIIB
NUFS208859	58	2	IIIC
NUFM677260	70	3	IIIC
NUFM601559	60	2	IVB
NUEV188672	45	2	IVB
NUFM308157	43	2	IIIB
NUFS269957	58	3	IIIC
NUFM726919	62	3	IIIC
NUFM727015	59	3	IIIC
NUFM727316	64	3	IIIC
NULG349086	45	3	IVB
NUFS115586	53	3	IVB
NUEV321338	53	3	IIIC
NUEV314046	55	3	IVB
NUEV316026	63	2	IVB
NUEV587998	76	3	IIIC
NUEV592477	63	2	IIIA
NUEV593591	58	3	IVB
NUEV597083	65	3	IIA
NUFM246510	47	3	IIIB
NUHF355367	48	2	IVB
NUHF355686	43	2	IVB
NUFR758685	57	3	IIIC
