# Supplementary material for: Integrative transcriptomic analysis of Korean high-grade serous ovarian cancer
Source: PLoS Genet. 2025 Sep 15;21(9):e1011660. doi: 10.1371/journal.pgen.1011660 (PMC12494275; doi:10.1371/journal.pgen.1011660)
Supplement: S3 Table — (XLSX) [file pgen.1011660.s011.xlsx]

## Sheet: Table S3
NOC2L
DVL1
CCNL2
RPL22
MTHFR
MIIP
EFHD2
UBR4
AKR7A3
CAPZB
TMCO4
PINK1
EIF4G3
USP48
ASAP3
RPL11
PITHD1
LYPLA2
HMGCL
FUCA1
PNRC2
NIPAL3
SYF2
LDLRAP1
PAQR7
SH3BGRL3
UBXN11
PIGV
ZDHHC18
GPATCH3
NUDC
SLC9A1
TMEM222
WASF2
AK2
MRPS15
GNL2
NDUFS5
TRIT1
POMGNT1
FAAH
BOLA1
MRPS21
TARS2
SETDB1
SCNM1
VPS72
PSMD4
CGN
MRPL9
TDRKH
S100A5
S100A2
S100A14
S100A1
CHTOP
ILF2
NPR1
SLC27A3
CREB3L4
TPM3
C1orf43
UBAP2L
HAX1
CKS1B
FLAD1
ZBTB7B
ADAM15
EFNA3
EFNA1
SLC50A1
DPM3
KRTCAP2
TRIM46
MUC1
MTX1
FAM189B
SCAMP3
CLK2
HCN3
FDPS
RUSC1
MSTO1
YY1AP1
DAP3
GON4L
ARHGEF2
UBQLN4
LAMTOR2
RAB25
MEX3A
PAQR6
SMG5
TMEM79
CCT3
C1orf61
IQGAP3
GPATCH4
RRNAD1
HDGF
MRPL24
PRCC
IGSF9
TAGLN2
PIGM
NHLH1
VANGL2
F11R
TSTD1
USF1
KLHDC9
PFDN2
NIT1
PPOX
USP21
NOS1AP
C1orf226
UHMK1
HSD17B7
NUF2
UCK2
POGK
TADA1
DARS2
MRPS14
KIAA0040
TDRD5
LAMC2
SMG7
TSEN15
EDEM3
IVNS1ABP
TPR
ASPM
NUAK2
IKBKE
PYCR2
OBSCN
TRIM11
COG2
TTC13
ARV1
TARBP1
TOMM20
RBM34
TBCE
HEATR1
FH
ZNF670-ZNF695
ZNF695
SH3BP5L
ZNF672
PGBD2
IWS1
SFT2D3
ATIC
XRCC5
SMARCAL1
RPL37A
ZNF142
BCS1L
STK36
CNPPD1
FARSB
MFF
DIS3L2
ECEL1
TIGD1
GIGYF2
ATG16L1
DGKD
USP40
SH3BP4
IQCA1
COPS8
LRRFIP1
SCLY
ILKAP
ASB1
HDAC4
NDUFA10
GPC1
CAPN10
SNED1
PPP1R7
HDLBP
FARP2
STK25
THAP4
ATG4B
ING5
ACAA1
SHISA5
NDUFAF3
USP4
APEH
IFRD2
TEX264
RRP9
ACY1
BAP1
PHF7
GNL3
TKT
RAB6B
IL20RB
ESYT3
RNF7
TFDP2
ATR
AADAC
SLC33A1
GMPS
SSR3
LEKR1
VEPH1
SMC4
ARL14
PDCD10
MECOM
MYNN
SEC62
PRKCI
RPL22L1
TNFSF10
ECT2
TBL1XR1
PIK3CA
KCNMB3
ZNF639
MFN1
ACTL6A
MRPL47
NDUFB5
FXR1
DNAJC19
DCUN1D1
MCCC1
LAMP3
KLHL24
YEATS2
MAP6D1
PARL
EIF2B5
DVL3
AP2M1
ABCF3
ALG3
PSMD2
EIF4G1
FAM131A
CLCN2
POLR2H
EPHB3
MAGEF1
VPS8
EHHADH
MAP3K13
TMEM41A
SENP2
IGF2BP2
TRA2B
CRYGS
TBCCD1
DNAJB11
EIF4A2
RFC4
ST6GAL1
RPL39L
CLDN16
IL1RAP
CCDC50
OPA1
ATP13A3
TMEM44
LSG1
XXYLT1
ACAP2
PPP1R2
MUC20
TNK2
TFRC
PCYT1A
TCTEX1D2
UBXN7
RNF168
WDR53
FBXO45
CEP19
PIGX
PAK2
SENP5
NCBP2
PIGZ
DLG1
BDH1
FYTTD1
LRCH3
IQCG
RPL35A
LMLN
ZNF595
ZNF718
ZNF141
ZNF721
PIGG
PDE6B
GAK
DGKQ
CTBP1
MAEA
FAM53A
SLBP
TMEM129
LETM1
HAUS3
MXD4
RNF4
FAM193A
TNIP2
ADD1
MFSD10
NOP14
HTT
LRPAP1
TMEM128
LYAR
EVC2
MAN2B2
MRFAP1
MRFAP1L1
KIAA0232
TBC1D14
TADA2B
GRPEL1
WDR1
CPEB2
CC2D2A
FBXL5
FAM200B
TAPT1
QDPR
PACRGL
CCDC149
ZCCHC4
RBPJ
ARAP2
RELL1
PGM2
TBC1D1
KLF3
FAM114A1
KLHL5
RFC1
LIAS
UGDH
N4BP2
APBB2
SLC30A9
SHISA3
GPRIN3
SNCA
HPGDS
PDLIM5
RAP1GDS1
EIF4E
METAP1
ADH5
DAPP1
LAMTOR3
DNAJB14
EMCN
PPP3CA
NFKB1
MANBA
UBE2D3
SLC9B1
SLC9B2
BDH2
TET2
PPA2
INTS12
TBCK
PAPSS1
CYP2U1
HADH
RPL34
OSTC
ENPEP
AP1AR
ALPK1
LARP7
ANK2
CAMK2D
METTL14
SEC24D
SYNPO2
C4orf3
PRDM5
ANXA5
EXOSC9
BBS7
KIAA1109
BBS12
FGF2
NUDT6
SPRY1
ANKRD50
FAT4
INTU
PGRMC2
SCLT1
C4orf33
SH3D19
FBXW7
TRIM2
SFRP2
PLRG1
CTSO
PDGFC
TMEM144
ETFDH
PPID
FNIP2
RAPGEF2
NAF1
TMEM192
KLHL2
TLL1
PALLD
CLCN3
FBXO8
DCTD
WWC2
CDKN2AIP
ING2
RWDD4
TRAPPC11
IRF2
CASP3
ACSL1
SLC25A4
SNX25
LRP2BP
ANKRD37
UFSP2
PDLIM3
TLR3
FAM149A
CYP4V2
FAT1
FRG1
SDHA
PDCD6
EXOC3
BRD9
SLC12A7
CLPTM1L
MRPL36
NDUFS6
MED10
NSUN2
FASTKD3
CCT5
GPBP1
NDUFAF2
CWC27
ADAMTS6
PPWD1
SREK1
PIK3R1
MRPS36
TAF9
RAD17
GTF2H2C
MRPS27
FCHO2
BTF3
ANKRA2
UTP15
HEXB
NSA2
GCNT4
POLK
IQGAP2
F2RL2
F2R
F2RL1
AGGF1
ZBED3
WDR41
TBCA
AP3B1
LHFPL2
ARSB
DMGDH
BHMT2
HOMER1
CMYA5
SERINC5
ZFYVE16
FAM151B
MSH3
RASGRF2
ZCCHC9
SSBP2
RPS23
EDIL3
COX7C
RASA1
CCNH
TMEM161B
MEF2C
CETN3
MBLAC2
LYSMD3
ARRDC3
FAM172A
KIAA0825
TTC37
ARSK
CAST
ERAP1
RIOK2
RGMB
CHD1
FAM174A
SRP19
DMXL1
HSD17B4
SRFBP1
SNX24
PHAX
HINT1
CDC42SE2
P4HA2
SLC22A5
SHROOM1
ZCCHC10
HSPA4
C5orf15
VDAC1
PPP2CA
CDKN2AIPNL
SAR1B
SEC24A
CAMLG
DDX46
C5orf24
PCBD2
CATSPER3
SLC25A48
HNRNPA0
BRD8
KIF20A
CDC23
CDC25C
KDM3B
ETF1
HSPA9
CTNNA1
SIL1
PAIP2
UBE2D2
CXXC5
PURA
PFDN1
ANKHD1-EIF4EBP3
ANKHD1
SLC35A4
IK
NDUFA2
WDR55
DIAPH1
HDAC3
FCHSD1
RNF14
NDFIP1
ARHGAP26
NR3C1
YIPF5
RBM27
TCERG1
FBXO38
GRPEL2
TIGD6
TCOF1
CD74
MRPL22
TTC1
WWC1
RPL26L1
ATP6V0E1
HIGD2A
NOP16
CLTB
FAF2
TSPAN17
PRELID1
LMAN2
GRK6
NHP2
HNRNPAB
ZNF354A
ZNF354B
RUFY1
MGAT4B
SQSTM1
TBC1D9B
CNOT6
ZFP62
GMDS
WRNIP1
NQO2
RIPK1
BPHL
PSMG4
PRPF4B
PAK1IP1
TMEM14C
TMEM14B
TBC1D7
SIRT5
NOL7
RANBP9
JARID2
DTNBP1
NUP153
KIF13A
NHLRC1
DEK
E2F3
CDKAL1
DCDC2
MRS2
ALDH5A1
TDP2
ACOT13
C6orf62
GMNN
TRIM38
BTN2A1
HMGN4
ABT1
ZNF322
ZNF184
ZNF165
ZSCAN16
ZKSCAN4
PGBD1
ZKSCAN3
ZSCAN12
TRIM27
ZNRD1
PPP1R11
TRIM26
TRIM39
RPP21
GNL1
PRR3
ABCF1
MRPS18B
ATAT1
C6orf136
DHX16
NRM
MDC1
FLOT1
DDR1
GTF2H4
VARS2
CCHCR1
TCF19
DDX39B
NFKBIL1
PRRC2A
BAG6
C6orf47
CSNK2B
LY6G5B
ABHD16A
CLIC1
DDAH2
MSH5
LSM2
NEU1
EHMT2
ZBTB12
SKIV2L
STK19
ATF6B
FKBPL
RNF5
PBX2
RXRB
SLC39A7
HSD17B8
RING1
VPS52
RPS18
WDR46
PFDN6
DAXX
KIFC1
CUTA
ZBTB9
ITPR3
LEMD2
RPS10
SNRPC
UHRF1BP1
TAF11
ZNF76
FANCE
TBC1D22B
TOMM6
BYSL
TAF8
C6orf226
KLHDC3
MEA1
RRP36
MRPL2
KLC4
CUL9
ABCC10
TJAP1
POLR1C
XPO5
POLH
GTPBP2
MAD2L1BP
RTN4IP1
SEC63
OSTM1
SNX3
FOXO3
ARMC2
SESN1
CEP57L1
MICAL1
ZBTB24
FIG4
CDC40
RPF2
REV3L
TRAF3IP2
FYN
LAMA4
RWDD1
DCBLD1
PLN
MAN1A1
GJA1
HSF2
SERINC1
SMPDL3A
RNF217
HDDC2
RNF146
KIAA0408
LAMA2
ENPP1
MOXD1
STX7
TCF21
AHI1
PDE7B
MAP3K5
IFNGR1
NHSL1
CCDC28A
REPS1
HECA
TXLNB
CITED2
HIVEP2
AIG1
PEX3
PHACTR2
LTV1
ZC2HC1B
PLAGL1
STX11
EPM2A
FBXO30
SASH1
RAET1G
MTHFD1L
SYNE1
RGS17
CNKSR3
TIAM2
ZDHHC14
SNX9
SYNJ2
TMEM181
DYNLT1
SYTL3
FNDC1
SOD2
WTAP
MAS1
IGF2R
SLC22A1
SLC22A3
MAP3K4
AGPAT4
QKI
PDE10A
RPS6KA2
CCR6
SMOC2
THBS2
PHF10
DLL1
FAM120B
PSMB1
TBP
SUN1
ZFAND2A
MAFK
EIF3B
FBXL18
USP42
DAGLB
C7orf26
CCZ1B
MIOS
ICA1
NDUFA4
THSD7A
ARL4A
MRPS24
UBE2D4
YKT6
STX1A
ABHD11
STYXL1
GTPBP10
ARPC1A
PILRB
SAP25
SRRT
PRKRIP1
POLR2J
WDR91
NUP205
SVOPL
ZNF786
ZNF282
ZNF212
ZNF783
SLC4A2
FASTK
ZNF596
FBXO25
ERICH1
DLGAP2
CLN8
ARHGEF10
MYOM2
MCPH1
CLDN23
MFHAS1
ERI1
PPP1R3B
TNKS
MSRA
SOX7
PINX1
MTMR9
GATA4
NEIL2
LONRF1
DLC1
C8orf48
TUSC3
ZDHHC2
CNOT7
VPS37A
SLC7A2
MTUS1
PCM1
ASAH1
PSD3
CSGALNACT1
INTS10
ATP6V1B2
LZTS1
XPO7
NPM2
FGF17
FAM160B2
LGI3
BMP1
PHYHIP
POLR3D
PIWIL2
SLC39A14
PPP3CC
SORBS3
PDLIM2
C8orf58
BIN3
EGR3
PEBP4
RHOBTB2
TNFRSF10B
TNFRSF10D
CHMP7
R3HCC1
LOXL2
ENTPD4
SLC25A37
NKX3-1
NEFM
NEFL
DOCK5
GNRH1
KCTD9
PPP2R2A
BNIP3L
PNMA2
DPYSL2
STMN4
TRIM35
EPHX2
CCDC25
ELP3
ZNF395
FZD3
EXTL3
INTS9
HMBOX1
KIF13B
LEPROTL1
DCTN6
RBPMS
GTF2E2
GSR
UBXN8
PPP2CB
WRN
ESRP1
DPY19L4
INTS8
PLEKHF2
UQCRB
PTDSS1
MTDH
LAPTM4B
RPL30
POP1
NIPAL2
STK3
COX6C
FBXO43
POLR2K
SPAG1
RNF19A
ANKRD46
SNX31
PABPC1
YWHAZ
ZNF706
GRHL2
UBR5
AZIN1
ATP6V1C1
FZD6
SLC25A32
DCAF13
OXR1
EIF3E
NUDCD1
ENY2
PKHD1L1
EBAG9
SYBU
TRPS1
EIF3H
UTP23
RAD21
MED30
SAMD12
COLEC10
MAL2
TAF2
DSCC1
DEPTOR
MRPL13
MTBP
SNTB1
DERL1
FAM83A
C8orf76
ZHX1
ATAD2
WDYHV1
FAM91A1
TMEM65
TRMT12
TATDN1
NDUFB9
ZNF572
SQLE
NSMCE2
POU5F1B
GSDMC
FAM49B
EFR3A
KCNQ3
LRRC6
PHF20L1
NDRG1
ZFAT
TRAPPC9
CHRAC1
PTK2
SLC45A4
PTP4A3
TSNARE1
JRK
PSCA
SLURP1
LY6E
ZFP41
GLI4
ZNF696
TOP1MT
RHPN1
ZC3H3
GSDMD
EEF1D
TIGD5
TSTA3
ZNF623
ZNF707
MAPK15
FAM83H
SCRIB
PUF60
NRBP2
EPPK1
PLEC
PARP10
GRINA
OPLAH
EXOSC4
GPAA1
CYC1
MAF1
SHARPIN
BOP1
HSF1
DGAT1
FBXL6
ADCK5
CPSF1
SLC39A4
VPS28
TONSL
CYHR1
KIFC2
FOXH1
PPP1R16A
GPT
MFSD3
RECQL4
LRRC14
ARHGAP39
C8orf82
ZNF251
ZNF34
RPL8
ZNF517
ZNF7
COMMD5
ZNF250
ZNF16
C8orf33
KANK1
AK3
RCL1
RPS6
DDX58
APTX
NOL6
UBAP2
NUDT2
FANCG
PIGO
HINT2
OSTF1
GNAQ
CEP78
UBQLN1
GKAP1
KIF27
AGTPBP1
NAA35
GOLM1
ISCA1
AUH
SPTLC1
NOL8
IPPK
FAM120AOS
FAM120A
PHF2
SLC35D2
TDRD7
NCBP1
XPA
ANP32B
NANS
ALG2
SEC61B
STX17
ERP44
INVS
TEX10
MRPL50
ZNF189
RNF20
NIPSNAP3A
SLC44A1
FKTN
RAD23B
DNAJC25
ATP6V1G1
TRIM32
CDK5RAP2
MEGF9
FBXW2
PSMD5
PHF19
CNTRL
RAB14
TTLL11
NDUFA8
RBM18
MRRF
PDCL
RC3H2
ZBTB6
ZBTB26
RABGAP1
STRBP
PSMB7
RPL35
GOLGA1
PPP6C
RABEPK
GAPVD1
SLC2A8
ZNF79
LRSAM1
PTRH1
TOR2A
CDK9
FPGS
ST6GALNAC4
DPM2
FAM102A
CIZ1
GOLGA2
COQ4
SLC27A4
GLE1
ZER1
TBC1D13
LRRC8A
TOR1B
TOR1A
USP20
GPR107
NUP214
PRRC2B
POMT1
SETX
SURF6
SURF1
WDR5
UBAC1
QSOX2
SNAPC4
PMPCA
INPP5E
SEC16A
MAMDC4
EDF1
FBXW5
MAN1B1
DPP7
ANAPC2
NDOR1
EXD3
MRPL41
ZMYND19
EHMT1
PITRM1
AGAP5
DLG5
PTEN
RPP30
SLC35G1
TCTN3
TLL2
TM9SF3
RRP12
EXOSC1
MMS19
PI4K2A
ZFYVE27
HPS1
SLC25A28
DNMBP
CWF19L1
SEMA4G
LZTS2
POLL
LDB1
PPRC1
GBF1
SUFU
SFXN2
CNNM2
NT5C2
PDCD11
XPNPEP1
SMNDC1
TIAL1
UROS
BET1L
RIC8A
SIRT3
PSMD13
IFITM2
IFITM3
PTDSS2
RNH1
HRAS
PHRF1
DEAF1
DRD4
TALDO1
SLC25A22
RPLP2
CD151
TSPAN4
CHID1
AP2A2
TOLLIP
MOB2
DUSP8
IFITM10
CTSD
LSP1
TNNT3
IGF2
TH
C11orf21
TSSC4
KCNQ1
CDKN1C
NAP1L4
OSBPL5
ART5
CHRNA10
NUP98
RHOG
STIM1
TRIM21
OR52K1
TRIM68
OR51E1
OR51E2
HBB
HBG1
HBE1
OR51B5
OR51I1
UBQLN3
UBQLNL
TRIM6
TRIM34
TRIM5
TRIM22
OR52N4
FAM160A2
SMPD1
APBB1
HPX
TRIM3
ARFIP2
DNHD1
RRP8
ILK
TAF10
TPP1
DCHS1
MRPL17
ZNF215
ZNF214
NLRP14
OLFML1
PPFIBP2
CYB5R2
NLRP10
EIF3F
TUB
STK33
TRIM66
RPL27A
AKIP1
TMEM9B
SCUBE2
DENND5A
TMEM41B
IPO7
ZNF143
WEE1
SWAP70
SBF2
AMPD3
RNF141
LYVE1
MRVI1
CTR9
EIF4G2
ZBED5
USP47
DKK3
MICAL2
PARVA
TEAD1
ARNTL
BTBD10
FAR1
GTF2H1
TSG101
RAD9A
PPFIA1
NADSYN1
ARAP1
C2CD3
RSF1
INTS4
ALG8
NARS2
ANKRD49
PTS
RNF214
UBE4A
CBL
RNF26
ARHGEF12
ZNF202
TBRG1
ARHGAP32
NFRKB
FKBP4
ITFG2
MLF2
RIMKLB
C12orf10
METTL1
NAV3
SYT1
PAWR
NR2C1
VEZT
METAP2
LTA4H
ELK3
APAF1
ANKS1B
UHRF1BP1L
ACTR6
SCYL2
ANO4
UTP20
ARL1
CHPT1
GNPTAB
IGF1
NT5DC3
C12orf73
TDG
HCFC2
TXNRD1
EID3
APPL2
TCP11L2
CRY1
PWP1
PRDM4
FICD
SART3
ISCU
CORO1C
SSH1
USP30
ALKBH2
ACACB
KCTD10
UBE3B
MMAB
MVK
GLTP
TCHP
GIT2
ANKRD13A
C12orf76
GPN3
VPS29
RAD9B
PPTC7
TCTN1
PPP1CC
ATXN2
BRAP
ACAD10
ALDH2
MAPKAPK5
TMEM116
ERP29
NAA25
TRAFD1
RPL6
PTPN11
DDX54
TPCN1
PLBD2
MED13L
C12orf49
FBXW8
WSB2
PEBP1
TAOK3
SUDS3
PRKAB1
PXN
RNF10
MLEC
ACADS
SPPL3
C12orf43
P2RX4
CAMKK2
ANAPC5
MORN3
TMEM120B
SETD1B
PSMD9
MLXIP
DIABLO
VPS33A
CLIP1
VPS37B
ARL6IP4
OGFOD2
PITPNM2
MPHOSPH9
RILPL2
SNRNP35
RILPL1
DDX55
EIF2B1
TCTN2
CCDC92
NCOR2
SCARB1
UBC
DHX37
SLC15A4
STX2
SFSWAP
MMP17
ULK1
EP400
DDX51
NOC4L
FBRSL1
ANKLE2
GOLGA3
CHFR
ZNF84
ZNF140
ZNF10
ZNF268
MPHOSPH8
MTIF3
POLR1D
NHLRC3
COG6
WBP4
MTRF1
DGKH
AKAP11
ENOX1
TPT1
SLC25A30
COG3
ZC3H13
LRCH1
SETDB2
SPRYD7
TRIM13
RNASEH2B
WDFY2
DHRS12
NEK3
VPS36
HNRNPA1L2
TDRD3
DIS3
RBM26
GPC5
TGDS
DNAJC3
UGGT2
IPO5
FARP1
STK24
UBAC2
TM9SF2
PCCA
TMTC4
TPP2
CCDC168
ERCC5
ARGLU1
COL4A2
CARS2
ING1
ANKRD10
ARHGEF7
TUBGCP3
PCID2
CUL4A
LAMP1
DCUN1D2
TMCO3
CDC16
UPF3A
CHAMP1
METTL17
SUPT16H
CHD8
DAD1
ABHD4
OXA1L
MRPL52
REM2
PRMT5
ACIN1
HOMEZ
NGDN
RNF31
IPO4
DHRS1
SCFD1
AP4S1
FAM177A1
NKX2-8
RPL36AL
PSMC6
CGRRF1
SAMD4A
ATG14
NAA30
ACTR10
TIMM9
KIAA0586
DAAM1
GPR135
JKAMP
DHRS7
SLC38A6
PRKCH
SNAPC1
PPP2R5E
SYNE2
ZBTB25
ZBTB1
HSPA2
PLEKHG3
CHURC1
FNTB
MAX
ATP6V1D
VTI1B
DCAF5
ERH
SLC39A9
SRSF5
COX16
ZNF410
DDX24
GSC
C14orf132
CYP46A1
EVL
BEGAIN
PPP2R5C
DYNC1H1
WDR20
MOK
ZNF839
CINP
TECPR2
ANKRD9
CDC42BPB
EIF5
MARK3
TRMT61A
KLC1
ZFYVE21
PPP1R13B
ASPG
KIF26A
TMEM179
INF2
SIVA1
AKT1
NUDT14
BRF1
BTBD6
PACS2
MTA1
CRIP2
TMEM121
SPG11
RSL24D1
POLR2M
RPLP1
CLK3
MAN2C1
IMP3
SNX33
WHAMM
C15orf40
SEC11A
PDE8A
KLHL25
DET1
POLG
PEX11A
ZNF710
CRTC3
FURIN
FES
MAN2A2
UNC45A
VPS33B
RGMA
IGF1R
TTC23
LRRC28
MEF2A
LYSMD4
ASB7
SNRPA1
TM2D3
JMJD8
STUB1
MLST8
SRRM2
CREBBP
MGRN1
ROGDI
NOMO3
COG7
GGA2
EARS2
UBFD1
PALB2
RBBP6
TNRC6A
ARHGAP17
LCMT1
ZKSCAN2
NSMCE1
GTF3C1
ATXN2L
TUFM
SH2B1
NFATC2IP
SLX1B
SULT1A4
KIF22
MAZ
CDIPT
KCTD13
TAOK2
HIRIP3
INO80E
ALDOA
PPP4C
TBX6
CD2BP2
TBC1D10B
ZNF48
DCTPP1
SEPHS2
ZNF747
ZNF768
ZNF764
ZNF785
PRR14
FBRS
PHKG2
RNF40
ZNF629
BCL7C
FBXL19
ORAI3
SETD1A
HSD3B7
ZNF646
BCKDK
KAT8
PRSS8
FUS
C16orf58
PHKB
LONP2
SIAH1
N4BP1
CNEP1R1
HEATR3
ADCY7
BRD7
CYLD
AKTIP
AMFR
NUDT21
OGFOD1
BBS2
NUP93
HERPUD1
RSPRY1
ARL2BP
POLR2C
KATNB1
ZNF319
CSNK2A2
GOT2
BEAN1
TK2
DYNC1LI2
CES2
C16orf70
TRADD
HSF4
KIAA0895L
NOL3
LRRC29
FHOD1
TMEM208
ACD
CENPT
EDC4
LCAT
SLC12A4
SLC7A6OS
ZFP90
VPS4A
DHX38
TERF2IP
SYCE1L
WWOX
ATMIN
FBXO31
MAP1LC3B
ZCCHC14
KLHDC4
BANP
ZNF469
ZFPM1
ZC3H18
SNAI3
RNF166
CTU2
APRT
GALNS
TRAPPC2L
ACSF3
ZNF778
ANKRD11
SPG7
RPL13
CHMP1A
CDK10
SPATA2L
ZNF276
TCF25
MC1R
TUBB3
DEF8
GAS8
RPH3AL
VPS53
GEMIN4
GLOD4
ABR
CRK
INPP5K
PITPNA
SLC43A2
PRPF8
WDR81
SERPINF2
SERPINF1
SMYD4
DPH1
OVCA2
HIC1
SMG6
SRR
TSR1
SGSM2
MNT
METTL16
PAFAH1B1
SPATA22
TRPV3
SHPK
CTNS
P2RX5-TAX1BP3
TAX1BP3
P2RX5
ITGAE
CAMKK1
P2RX1
ATP2A3
ZZEF1
CYB5D2
ANKFY1
UBE2G1
SMTNL2
ARRB2
MED11
ZMYND15
PLD2
MINK1
C17orf107
CHRNE
GP1BA
SPAG7
CAMTA2
INCA1
SCIMP
RABEP1
RPAIN
NLRP1
MED31
XAF1
RNASEK
BCL6B
SLC16A11
CLEC10A
ASGR2
ASGR1
DLG4
ACADVL
DVL2
GABARAP
CTDNEP1
GPS2
NEURL4
ACAP1
KCTD11
PLSCR3
NLGN2
ZBTB4
POLR2A
TNFSF12
TNFSF13
EIF4A1
CD68
FXR2
SHBG
SAT2
EFNB3
KDM6B
TMEM88
CYB5D1
KCNAB3
CNTROB
TRAPPC1
HES7
PER1
VAMP2
CTC1
RANGRF
ARHGEF15
NDEL1
MYH10
PIK3R6
PIK3R5
STX8
GLP2R
RCVRN
TMEM220
SHISA6
MAP2K4
MYOCD
HS3ST3A1
HS3ST3B1
PMP22
TEKT3
CDRT4
ZNF286A
TBC1D26
ZSWIM7
TTC19
PIGL
CENPV
UBB
TRPV2
CCDC144A
TNFRSF13B
MPRIP
PLD6
FLCN
COPS3
RASD1
TOM1L2
DRG2
LLGL1
FOXO3B
SLC5A10
GRAP
GRAPL
EPN2
MAPK7
MFAP4
RNF112
SLC47A1
ULK2
AKAP10
SPECC1
LGALS9B
CCDC144NL
USP22
WSB1
KSR1
LGALS9
NOS2
IFT20
TNFAIP1
SARM1
VTN
SLC46A1
PIGS
ALDOC
KIAA0100
SDF2
SUPT6H
RAB34
RPL23A
MYO18A
TP53I13
ANKRD13B
CORO6
NSRP1
BLMH
ADAP2
NF1
EVI2B
EVI2A
LRRC37B
RHOT1
RHBDL3
CDK5R1
MYO1D
TMEM98
CCL2
CCL11
TMEM132E
CCT6B
ZNF830
RFFL
RAD51D
SLFN11
PEX12
AP2B1
MMP28
TAF15
CCL5
CCL16
CCL14
CCL23
CCL18
CCL4
CCL4L2
[truncated: 790 more rows]
