# Supplementary material for: Integrative transcriptomic analysis of Korean high-grade serous ovarian cancer
Source: PLoS Genet. 2025 Sep 15;21(9):e1011660. doi: 10.1371/journal.pgen.1011660 (PMC12494275; doi:10.1371/journal.pgen.1011660)
Supplement: S4 Table — (XLSX) [file pgen.1011660.s012.xlsx]

## Sheet: Table S4
Ensembl	Annotation		Sample ID	Annotation
ENSG00000000938	Immunoreactive		NUFM677260	Proliferative
ENSG00000002933	Immunoreactive		NULG180632	Proliferative
ENSG00000004399	Immunoreactive		NTAC809487	Mesenchymal
ENSG00000004468	Immunoreactive		NUFR758685	Mesenchymal
ENSG00000005059	Immunoreactive		NUEV494032	Mesenchymal
ENSG00000005243	Immunoreactive		NUEV282941	Mesenchymal
ENSG00000005844	Immunoreactive		NUHF043772	Proliferative
ENSG00000006606	Immunoreactive		NUEV314329	Mesenchymal
ENSG00000007237	Immunoreactive		NUFM727015	Proliferative
ENSG00000007264	Immunoreactive		NUFS057918	Immunoreactive
ENSG00000007312	Immunoreactive		NUEV592477	Proliferative
ENSG00000008513	Immunoreactive		NUEV593591	Mesenchymal
ENSG00000008517	Immunoreactive		NUEV342456	Proliferative
ENSG00000009790	Immunoreactive		NUFS076959	Proliferative
ENSG00000010030	Immunoreactive		NUFR827541	Proliferative
ENSG00000010295	Immunoreactive		NUEV205076	Mesenchymal
ENSG00000010327	Immunoreactive		NUFR735161	Proliferative
ENSG00000010610	Immunoreactive		NULG349086	Proliferative
ENSG00000010671	Immunoreactive		NUEV342614	Proliferative
ENSG00000011201	Immunoreactive		NUEV166713	Mesenchymal
ENSG00000011422	Immunoreactive		NULG201926	Proliferative
ENSG00000011600	Immunoreactive		NUFM601559	Mesenchymal
ENSG00000012779	Immunoreactive		NUGI846588	Mesenchymal
ENSG00000013588	Immunoreactive		NUFS269559	Mesenchymal
ENSG00000015285	Immunoreactive		NULG015718	Proliferative
ENSG00000017427	Immunoreactive		NULG071501	Mesenchymal
ENSG00000017483	Immunoreactive		NULG179973	Mesenchymal
ENSG00000018280	Immunoreactive		NUFS111474	Proliferative
ENSG00000019169	Immunoreactive		NUFS269957	Proliferative
ENSG00000019582	Immunoreactive		NUEV312206	Mesenchymal
ENSG00000020577	Immunoreactive		NUGI846843	Mesenchymal
ENSG00000020633	Immunoreactive		NUEV351728	Mesenchymal
ENSG00000023445	Immunoreactive		NUEV592875	Mesenchymal
ENSG00000023902	Immunoreactive		NUFR741676	Proliferative
ENSG00000025434	Immunoreactive		NUGI847569	Immunoreactive
ENSG00000025708	Immunoreactive		NUEV569105	Proliferative
ENSG00000026508	Immunoreactive		NUEV418634	Proliferative
ENSG00000026751	Immunoreactive		NUFM308591	Proliferative
ENSG00000028137	Immunoreactive		NUFM246510	Immunoreactive
ENSG00000034053	Immunoreactive		NUEV597083	Mesenchymal
ENSG00000038427	Immunoreactive		NUEV166476	Proliferative
ENSG00000038945	Immunoreactive		NUHU913449	Proliferative
ENSG00000041982	Immunoreactive		NULG018894	Proliferative
ENSG00000042062	Immunoreactive		NUEV230638	Mesenchymal
ENSG00000042493	Immunoreactive		NUEV177454	Proliferative
ENSG00000043462	Immunoreactive		NUFS175676	Immunoreactive
ENSG00000049247	Immunoreactive		NUEV552965	Proliferative
ENSG00000049860	Immunoreactive		NUEV352170	Proliferative
ENSG00000050628	Immunoreactive		NUEV230513	Proliferative
ENSG00000051128	Immunoreactive		NUEV351524	Proliferative
ENSG00000053918	Immunoreactive		NUFS115586	Proliferative
ENSG00000054967	Immunoreactive		NUHF355367	Mesenchymal
ENSG00000057657	Immunoreactive		NUFM606828	Proliferative
ENSG00000059377	Immunoreactive		NUFS061036	Proliferative
ENSG00000059804	Immunoreactive		NUFS095273	Differentiated
ENSG00000060558	Immunoreactive		NUHF046557	Proliferative
ENSG00000060718	Immunoreactive		NUEV201292	Proliferative
ENSG00000064201	Immunoreactive		NUFS116442	Proliferative
ENSG00000064300	Immunoreactive		NUEV591821	Mesenchymal
ENSG00000064763	Immunoreactive		NUFS057592	Differentiated
ENSG00000064886	Immunoreactive		NULG349572	Immunoreactive
ENSG00000065357	Immunoreactive		NUFS244596	Proliferative
ENSG00000065989	Immunoreactive		NULG250205	Proliferative
ENSG00000066336	Immunoreactive		NUEV587998	Immunoreactive
ENSG00000067113	Immunoreactive		NUFM244488	Proliferative
ENSG00000068079	Immunoreactive		NUHF046195	Proliferative
ENSG00000068831	Immunoreactive		NUEV313515	Differentiated
ENSG00000069399	Immunoreactive		NUEV119469	Differentiated
ENSG00000070190	Immunoreactive		NULG253530	Immunoreactive
ENSG00000071246	Immunoreactive		NUEV590132	Proliferative
ENSG00000072682	Immunoreactive		NUFM726919	Proliferative
ENSG00000072694	Immunoreactive		NUEV321338	Proliferative
ENSG00000072818	Immunoreactive		NUHF355686	Proliferative
ENSG00000073737	Immunoreactive		NUFR712461	Proliferative
ENSG00000073756	Immunoreactive		NUEV316433	Differentiated
ENSG00000074370	Immunoreactive		NUEV489377	Differentiated
ENSG00000074410	Immunoreactive		4046527654	Immunoreactive
ENSG00000074590	Immunoreactive		NUFM700896	Differentiated
ENSG00000075884	Immunoreactive		NUEV351922	Differentiated
ENSG00000077238	Immunoreactive		NULG068084	Differentiated
ENSG00000077420	Immunoreactive		NUFM727316	Proliferative
ENSG00000077942	Immunoreactive		NUEV550754	Proliferative
ENSG00000077984	Immunoreactive		NUEV591210	Proliferative
ENSG00000078098	Immunoreactive		NUEV119265	Differentiated
ENSG00000079257	Immunoreactive		NUEV177074	Differentiated
ENSG00000080573	Immunoreactive		NUEV316026	Mesenchymal
ENSG00000081041	Immunoreactive		NULG249908	Immunoreactive
ENSG00000081237	Immunoreactive		NUFR758296	Differentiated
ENSG00000082074	Immunoreactive		NUHE830126	Differentiated
ENSG00000082397	Immunoreactive		NUHU858276	Differentiated
ENSG00000083444	Immunoreactive		NUEV320250	Differentiated
ENSG00000085514	Immunoreactive		NULG016425	Proliferative
ENSG00000086300	Immunoreactive		NUEV318307	Differentiated
ENSG00000086730	Immunoreactive		NUEV230957	Differentiated
ENSG00000086991	Immunoreactive		NUEV314046	Differentiated
ENSG00000087086	Immunoreactive		NUFS176073	Proliferative
ENSG00000087116	Immunoreactive		NULG351300	Differentiated
ENSG00000087245	Immunoreactive		NUFS114596	Proliferative
ENSG00000087494	Immunoreactive		NUFM308157	Differentiated
ENSG00000088826	Immunoreactive		NUFM311629	Differentiated
ENSG00000088827	Immunoreactive		NUEV169552	Differentiated
ENSG00000089012	Immunoreactive		NUHU913148	Differentiated
ENSG00000089327	Immunoreactive		NUFS208859	Differentiated
ENSG00000089692	Immunoreactive		NUFM246963	Differentiated
ENSG00000089820	Immunoreactive		NUEV212988	Differentiated
ENSG00000090104	Immunoreactive		NUEV188672	Differentiated
ENSG00000090339	Immunoreactive		NUFS163769	Differentiated
ENSG00000090382	Immunoreactive		NULG351151	Proliferative
ENSG00000090554	Immunoreactive		NUFM700692	Immunoreactive
ENSG00000090674	Immunoreactive		NUFS270379	Differentiated
ENSG00000091592	Immunoreactive		NULG255167	Differentiated
ENSG00000091986	Immunoreactive
ENSG00000093072	Immunoreactive
ENSG00000095370	Immunoreactive
ENSG00000095383	Immunoreactive
ENSG00000095970	Immunoreactive
ENSG00000099953	Immunoreactive
ENSG00000099958	Immunoreactive
ENSG00000099985	Immunoreactive
ENSG00000099998	Immunoreactive
ENSG00000100055	Immunoreactive
ENSG00000100060	Immunoreactive
ENSG00000100079	Immunoreactive
ENSG00000100097	Immunoreactive
ENSG00000100100	Immunoreactive
ENSG00000100234	Immunoreactive
ENSG00000100292	Immunoreactive
ENSG00000100311	Immunoreactive
ENSG00000100342	Immunoreactive
ENSG00000100362	Immunoreactive
ENSG00000100365	Immunoreactive
ENSG00000100385	Immunoreactive
ENSG00000100450	Immunoreactive
ENSG00000100453	Immunoreactive
ENSG00000100504	Immunoreactive
ENSG00000100600	Immunoreactive
ENSG00000100739	Immunoreactive
ENSG00000100767	Immunoreactive
ENSG00000100985	Immunoreactive
ENSG00000101000	Immunoreactive
ENSG00000101160	Immunoreactive
ENSG00000101194	Immunoreactive
ENSG00000101230	Immunoreactive
ENSG00000101265	Immunoreactive
ENSG00000101307	Immunoreactive
ENSG00000101336	Immunoreactive
ENSG00000101445	Immunoreactive
ENSG00000101825	Immunoreactive
ENSG00000102032	Immunoreactive
ENSG00000102265	Immunoreactive
ENSG00000102359	Immunoreactive
ENSG00000102445	Immunoreactive
ENSG00000102524	Immunoreactive
ENSG00000102575	Immunoreactive
ENSG00000102755	Immunoreactive
ENSG00000102760	Immunoreactive
ENSG00000102802	Immunoreactive
ENSG00000102879	Immunoreactive
ENSG00000103187	Immunoreactive
ENSG00000103196	Immunoreactive
ENSG00000103490	Immunoreactive
ENSG00000103569	Immunoreactive
ENSG00000103811	Immunoreactive
ENSG00000104415	Immunoreactive
ENSG00000104856	Immunoreactive
ENSG00000104870	Immunoreactive
ENSG00000104894	Immunoreactive
ENSG00000104951	Immunoreactive
ENSG00000104972	Immunoreactive
ENSG00000105122	Immunoreactive
ENSG00000105329	Immunoreactive
ENSG00000105339	Immunoreactive
ENSG00000105369	Immunoreactive
ENSG00000105374	Immunoreactive
ENSG00000105383	Immunoreactive
ENSG00000105419	Immunoreactive
ENSG00000105472	Immunoreactive
ENSG00000105499	Immunoreactive
ENSG00000105509	Immunoreactive
ENSG00000105609	Immunoreactive
ENSG00000105639	Immunoreactive
ENSG00000105664	Immunoreactive
ENSG00000105697	Immunoreactive
ENSG00000105711	Immunoreactive
ENSG00000105835	Immunoreactive
ENSG00000105967	Immunoreactive
ENSG00000105997	Immunoreactive
ENSG00000106003	Immunoreactive
ENSG00000106004	Immunoreactive
ENSG00000106066	Immunoreactive
ENSG00000106100	Immunoreactive
ENSG00000106333	Immunoreactive
ENSG00000106366	Immunoreactive
ENSG00000106538	Immunoreactive
ENSG00000106560	Immunoreactive
ENSG00000106565	Immunoreactive
ENSG00000106819	Immunoreactive
ENSG00000106948	Immunoreactive
ENSG00000106976	Immunoreactive
ENSG00000107099	Immunoreactive
ENSG00000107317	Immunoreactive
ENSG00000107551	Immunoreactive
ENSG00000107562	Immunoreactive
ENSG00000107738	Immunoreactive
ENSG00000107957	Immunoreactive
ENSG00000107968	Immunoreactive
ENSG00000108405	Immunoreactive
ENSG00000108622	Immunoreactive
ENSG00000108691	Immunoreactive
ENSG00000108700	Immunoreactive
ENSG00000108798	Immunoreactive
ENSG00000108821	Immunoreactive
ENSG00000108846	Immunoreactive
ENSG00000108950	Immunoreactive
ENSG00000109321	Immunoreactive
ENSG00000109610	Immunoreactive
ENSG00000109743	Immunoreactive
ENSG00000109861	Immunoreactive
ENSG00000110077	Immunoreactive
ENSG00000110079	Immunoreactive
ENSG00000110324	Immunoreactive
ENSG00000110328	Immunoreactive
ENSG00000110446	Immunoreactive
ENSG00000110777	Immunoreactive
ENSG00000110848	Immunoreactive
ENSG00000110852	Immunoreactive
ENSG00000110876	Immunoreactive
ENSG00000110934	Immunoreactive
ENSG00000111335	Immunoreactive
ENSG00000111348	Immunoreactive
ENSG00000111885	Immunoreactive
ENSG00000112096	Immunoreactive
ENSG00000112137	Immunoreactive
ENSG00000112149	Immunoreactive
ENSG00000112299	Immunoreactive
ENSG00000112303	Immunoreactive
ENSG00000112561	Immunoreactive
ENSG00000112769	Immunoreactive
ENSG00000112799	Immunoreactive
ENSG00000113070	Immunoreactive
ENSG00000113083	Immunoreactive
ENSG00000113088	Immunoreactive
ENSG00000113140	Immunoreactive
ENSG00000113448	Immunoreactive
ENSG00000114013	Immunoreactive
ENSG00000114395	Immunoreactive
ENSG00000115009	Immunoreactive
ENSG00000115085	Immunoreactive
ENSG00000115165	Immunoreactive
ENSG00000115380	Immunoreactive
ENSG00000115414	Immunoreactive
ENSG00000115523	Immunoreactive
ENSG00000115525	Immunoreactive
ENSG00000115590	Immunoreactive
ENSG00000115919	Immunoreactive
ENSG00000115935	Immunoreactive
ENSG00000115956	Immunoreactive
ENSG00000116132	Immunoreactive
ENSG00000116701	Immunoreactive
ENSG00000116741	Immunoreactive
ENSG00000116824	Immunoreactive
ENSG00000117091	Immunoreactive
ENSG00000117152	Immunoreactive
ENSG00000117385	Immunoreactive
ENSG00000117984	Immunoreactive
ENSG00000118292	Immunoreactive
ENSG00000118473	Immunoreactive
ENSG00000118503	Immunoreactive
ENSG00000118508	Immunoreactive
ENSG00000118849	Immunoreactive
ENSG00000118985	Immunoreactive
ENSG00000119535	Immunoreactive
ENSG00000119632	Immunoreactive
ENSG00000119699	Immunoreactive
ENSG00000119986	Immunoreactive
ENSG00000120708	Immunoreactive
ENSG00000120875	Immunoreactive
ENSG00000121316	Immunoreactive
ENSG00000121410	Immunoreactive
ENSG00000121552	Immunoreactive
ENSG00000121933	Immunoreactive
ENSG00000121966	Immunoreactive
ENSG00000122122	Immunoreactive
ENSG00000122641	Immunoreactive
ENSG00000122679	Immunoreactive
ENSG00000122691	Immunoreactive
ENSG00000122694	Immunoreactive
ENSG00000122861	Immunoreactive
ENSG00000122862	Immunoreactive
ENSG00000122877	Immunoreactive
ENSG00000122986	Immunoreactive
ENSG00000123146	Immunoreactive
ENSG00000123329	Immunoreactive
ENSG00000123338	Immunoreactive
ENSG00000123342	Immunoreactive
ENSG00000123500	Immunoreactive
ENSG00000123610	Immunoreactive
ENSG00000123685	Immunoreactive
ENSG00000123689	Immunoreactive
ENSG00000124126	Immunoreactive
ENSG00000124191	Immunoreactive
ENSG00000124216	Immunoreactive
ENSG00000124225	Immunoreactive
ENSG00000124256	Immunoreactive
ENSG00000124491	Immunoreactive
ENSG00000124731	Immunoreactive
ENSG00000124772	Immunoreactive
ENSG00000124813	Immunoreactive
ENSG00000125089	Immunoreactive
ENSG00000125144	Immunoreactive
ENSG00000125148	Immunoreactive
ENSG00000125354	Immunoreactive
ENSG00000125538	Immunoreactive
ENSG00000125730	Immunoreactive
ENSG00000125735	Immunoreactive
ENSG00000125810	Immunoreactive
ENSG00000126246	Immunoreactive
ENSG00000126264	Immunoreactive
ENSG00000126759	Immunoreactive
ENSG00000126860	Immunoreactive
ENSG00000127951	Immunoreactive
ENSG00000127954	Immunoreactive
ENSG00000128284	Immunoreactive
ENSG00000128294	Immunoreactive
ENSG00000128340	Immunoreactive
ENSG00000128342	Immunoreactive
ENSG00000128510	Immunoreactive
ENSG00000128604	Immunoreactive
ENSG00000128805	Immunoreactive
ENSG00000128815	Immunoreactive
ENSG00000129038	Immunoreactive
ENSG00000129226	Immunoreactive
ENSG00000129465	Immunoreactive
ENSG00000130203	Immunoreactive
ENSG00000130208	Immunoreactive
ENSG00000130300	Immunoreactive
ENSG00000130592	Immunoreactive
ENSG00000130635	Immunoreactive
ENSG00000130755	Immunoreactive
ENSG00000130775	Immunoreactive
ENSG00000130830	Immunoreactive
ENSG00000131042	Immunoreactive
ENSG00000131055	Immunoreactive
ENSG00000131097	Immunoreactive
ENSG00000131196	Immunoreactive
ENSG00000131459	Immunoreactive
ENSG00000132000	Immunoreactive
ENSG00000132205	Immunoreactive
ENSG00000132274	Immunoreactive
ENSG00000132329	Immunoreactive
ENSG00000132465	Immunoreactive
ENSG00000132514	Immunoreactive
ENSG00000132965	Immunoreactive
ENSG00000133106	Immunoreactive
ENSG00000133110	Immunoreactive
ENSG00000133321	Immunoreactive
ENSG00000133466	Immunoreactive
ENSG00000133561	Immunoreactive
ENSG00000133574	Immunoreactive
ENSG00000133816	Immunoreactive
ENSG00000134013	Immunoreactive
ENSG00000134028	Immunoreactive
ENSG00000134256	Immunoreactive
ENSG00000134285	Immunoreactive
ENSG00000134363	Immunoreactive
ENSG00000134369	Immunoreactive
ENSG00000134470	Immunoreactive
ENSG00000134516	Immunoreactive
ENSG00000134668	Immunoreactive
ENSG00000134817	Immunoreactive
ENSG00000134954	Immunoreactive
ENSG00000134955	Immunoreactive
ENSG00000135047	Immunoreactive
ENSG00000135048	Immunoreactive
ENSG00000135074	Immunoreactive
ENSG00000135077	Immunoreactive
ENSG00000135094	Immunoreactive
ENSG00000135114	Immunoreactive
ENSG00000135218	Immunoreactive
ENSG00000135272	Immunoreactive
ENSG00000135363	Immunoreactive
ENSG00000135596	Immunoreactive
ENSG00000135636	Immunoreactive
ENSG00000135678	Immunoreactive
ENSG00000135838	Immunoreactive
ENSG00000135842	Immunoreactive
ENSG00000135917	Immunoreactive
ENSG00000135929	Immunoreactive
ENSG00000136048	Immunoreactive
ENSG00000136167	Immunoreactive
ENSG00000136235	Immunoreactive
ENSG00000136244	Immunoreactive
ENSG00000136250	Immunoreactive
ENSG00000136286	Immunoreactive
ENSG00000136295	Immunoreactive
ENSG00000136490	Immunoreactive
ENSG00000136630	Immunoreactive
ENSG00000136634	Immunoreactive
ENSG00000136689	Immunoreactive
ENSG00000136869	Immunoreactive
ENSG00000137033	Immunoreactive
ENSG00000137094	Immunoreactive
ENSG00000137101	Immunoreactive
ENSG00000137193	Immunoreactive
ENSG00000137267	Immunoreactive
ENSG00000137331	Immunoreactive
ENSG00000137462	Immunoreactive
ENSG00000137474	Immunoreactive
ENSG00000137486	Immunoreactive
ENSG00000137491	Immunoreactive
ENSG00000137496	Immunoreactive
ENSG00000137501	Immunoreactive
ENSG00000137507	Immunoreactive
ENSG00000137573	Immunoreactive
ENSG00000137752	Immunoreactive
ENSG00000137767	Immunoreactive
ENSG00000137809	Immunoreactive
ENSG00000137841	Immunoreactive
ENSG00000138166	Immunoreactive
ENSG00000138185	Immunoreactive
ENSG00000138207	Immunoreactive
ENSG00000138316	Immunoreactive
ENSG00000138615	Immunoreactive
ENSG00000138639	Immunoreactive
ENSG00000138670	Immunoreactive
ENSG00000138755	Immunoreactive
ENSG00000138964	Immunoreactive
ENSG00000139193	Immunoreactive
ENSG00000139278	Immunoreactive
ENSG00000139329	Immunoreactive
ENSG00000139410	Immunoreactive
ENSG00000139508	Immunoreactive
ENSG00000139567	Immunoreactive
ENSG00000139679	Immunoreactive
ENSG00000139832	Immunoreactive
ENSG00000139970	Immunoreactive
ENSG00000140285	Immunoreactive
ENSG00000140368	Immunoreactive
ENSG00000140379	Immunoreactive
ENSG00000140511	Immunoreactive
ENSG00000140678	Immunoreactive
ENSG00000140749	Immunoreactive
ENSG00000140853	Immunoreactive
ENSG00000140859	Immunoreactive
ENSG00000140931	Immunoreactive
ENSG00000140968	Immunoreactive
ENSG00000141497	Immunoreactive
ENSG00000141505	Immunoreactive
ENSG00000141506	Immunoreactive
ENSG00000141526	Immunoreactive
ENSG00000141574	Immunoreactive
ENSG00000141933	Immunoreactive
ENSG00000141968	Immunoreactive
ENSG00000142046	Immunoreactive
ENSG00000142185	Immunoreactive
ENSG00000142227	Immunoreactive
ENSG00000142347	Immunoreactive
ENSG00000142552	Immunoreactive
ENSG00000142583	Immunoreactive
ENSG00000142669	Immunoreactive
ENSG00000142694	Immunoreactive
ENSG00000143110	Immunoreactive
ENSG00000143119	Immunoreactive
ENSG00000143185	Immunoreactive
ENSG00000143196	Immunoreactive
ENSG00000143226	Immunoreactive
ENSG00000143333	Immunoreactive
ENSG00000143353	Immunoreactive
ENSG00000143369	Immunoreactive
ENSG00000143382	Immunoreactive
ENSG00000143387	Immunoreactive
ENSG00000143507	Immunoreactive
ENSG00000143546	Immunoreactive
ENSG00000143851	Immunoreactive
ENSG00000144063	Immunoreactive
ENSG00000144810	Immunoreactive
ENSG00000144824	Immunoreactive
ENSG00000145147	Immunoreactive
ENSG00000145423	Immunoreactive
ENSG00000145506	Immunoreactive
ENSG00000145623	Immunoreactive
ENSG00000145649	Immunoreactive
ENSG00000145685	Immunoreactive
ENSG00000145703	Immunoreactive
ENSG00000145824	Immunoreactive
ENSG00000146070	Immunoreactive
ENSG00000146094	Immunoreactive
ENSG00000146112	Immunoreactive
ENSG00000146192	Immunoreactive
ENSG00000146232	Immunoreactive
ENSG00000146242	Immunoreactive
ENSG00000146374	Immunoreactive
ENSG00000146555	Immunoreactive
ENSG00000146592	Immunoreactive
ENSG00000146859	Immunoreactive
ENSG00000147168	Immunoreactive
ENSG00000147251	Immunoreactive
ENSG00000147443	Immunoreactive
ENSG00000147872	Immunoreactive
ENSG00000148154	Immunoreactive
ENSG00000148175	Immunoreactive
ENSG00000148288	Immunoreactive
ENSG00000148655	Immunoreactive
ENSG00000148803	Immunoreactive
ENSG00000148841	Immunoreactive
ENSG00000148848	Immunoreactive
ENSG00000148926	Immunoreactive
ENSG00000149090	Immunoreactive
ENSG00000149380	Immunoreactive
ENSG00000149781	Immunoreactive
ENSG00000149798	Immunoreactive
ENSG00000150337	Immunoreactive
ENSG00000150540	Immunoreactive
ENSG00000150630	Immunoreactive
ENSG00000150782	Immunoreactive
ENSG00000151388	Immunoreactive
ENSG00000151650	Immunoreactive
ENSG00000151651	Immunoreactive
ENSG00000151702	Immunoreactive
ENSG00000151726	Immunoreactive
ENSG00000151790	Immunoreactive
ENSG00000152377	Immunoreactive
ENSG00000153071	Immunoreactive
ENSG00000153563	Immunoreactive
ENSG00000153898	Immunoreactive
ENSG00000154096	Immunoreactive
ENSG00000154146	Immunoreactive
ENSG00000154451	Immunoreactive
ENSG00000154589	Immunoreactive
ENSG00000155307	Immunoreactive
ENSG00000155465	Immunoreactive
ENSG00000155659	Immunoreactive
ENSG00000155849	Immunoreactive
ENSG00000155926	Immunoreactive
ENSG00000155962	Immunoreactive
ENSG00000156127	Immunoreactive
ENSG00000156234	Immunoreactive
ENSG00000156804	Immunoreactive
ENSG00000157227	Immunoreactive
ENSG00000157368	Immunoreactive
ENSG00000157766	Immunoreactive
ENSG00000158050	Immunoreactive
ENSG00000158270	Immunoreactive
ENSG00000158517	Immunoreactive
ENSG00000158714	Immunoreactive
ENSG00000158825	Immunoreactive
ENSG00000158869	Immunoreactive
ENSG00000159167	Immunoreactive
ENSG00000159189	Immunoreactive
ENSG00000159200	Immunoreactive
ENSG00000159216	Immunoreactive
ENSG00000159403	Immunoreactive
ENSG00000159842	Immunoreactive
ENSG00000160161	Immunoreactive
ENSG00000160179	Immunoreactive
ENSG00000160223	Immunoreactive
ENSG00000160255	Immunoreactive
ENSG00000160326	Immunoreactive
ENSG00000160593	Immunoreactive
ENSG00000160791	Immunoreactive
ENSG00000160883	Immunoreactive
ENSG00000161281	Immunoreactive
ENSG00000161638	Immunoreactive
ENSG00000161642	Immunoreactive
ENSG00000161940	Immunoreactive
ENSG00000162493	Immunoreactive
ENSG00000162511	Immunoreactive
ENSG00000162618	Immunoreactive
ENSG00000162645	Immunoreactive
ENSG00000162654	Immunoreactive
ENSG00000162692	Immunoreactive
ENSG00000162706	Immunoreactive
ENSG00000162745	Immunoreactive
ENSG00000162772	Immunoreactive
ENSG00000162894	Immunoreactive
ENSG00000163032	Immunoreactive
ENSG00000163131	Immunoreactive
ENSG00000163154	Immunoreactive
ENSG00000163220	Immunoreactive
ENSG00000163347	Immunoreactive
ENSG00000163520	Immunoreactive
ENSG00000163536	Immunoreactive
ENSG00000163563	Immunoreactive
ENSG00000163661	Immunoreactive
ENSG00000163710	Immunoreactive
ENSG00000163734	Immunoreactive
ENSG00000163739	Immunoreactive
ENSG00000164116	Immunoreactive
ENSG00000164136	Immunoreactive
ENSG00000164647	Immunoreactive
ENSG00000164741	Immunoreactive
ENSG00000164929	Immunoreactive
ENSG00000164932	Immunoreactive
ENSG00000165071	Immunoreactive
ENSG00000165140	Immunoreactive
ENSG00000165168	Immunoreactive
ENSG00000165457	Immunoreactive
ENSG00000165474	Immunoreactive
ENSG00000165475	Immunoreactive
ENSG00000166106	Immunoreactive
ENSG00000166278	Immunoreactive
ENSG00000166311	Immunoreactive
ENSG00000166340	Immunoreactive
ENSG00000166401	Immunoreactive
ENSG00000166428	Immunoreactive
ENSG00000166523	Immunoreactive
ENSG00000166741	Immunoreactive
ENSG00000166825	Immunoreactive
ENSG00000166920	Immunoreactive
ENSG00000166927	Immunoreactive
ENSG00000167077	Immunoreactive
ENSG00000167123	Immunoreactive
ENSG00000167208	Immunoreactive
ENSG00000167261	Immunoreactive
ENSG00000167286	Immunoreactive
ENSG00000167549	Immunoreactive
ENSG00000167601	Immunoreactive
ENSG00000167613	Immunoreactive
ENSG00000167680	Immunoreactive
ENSG00000167703	Immunoreactive
ENSG00000167772	Immunoreactive
ENSG00000167779	Immunoreactive
ENSG00000167851	Immunoreactive
ENSG00000167895	Immunoreactive
ENSG00000168062	Immunoreactive
ENSG00000168398	Immunoreactive
ENSG00000168404	Immunoreactive
ENSG00000168461	Immunoreactive
ENSG00000168487	Immunoreactive
ENSG00000168542	Immunoreactive
ENSG00000168685	Immunoreactive
ENSG00000168899	Immunoreactive
ENSG00000168918	Immunoreactive
ENSG00000168994	Immunoreactive
ENSG00000169026	Immunoreactive
ENSG00000169071	Immunoreactive
ENSG00000169403	Immunoreactive
ENSG00000169413	Immunoreactive
ENSG00000169429	Immunoreactive
ENSG00000169442	Immunoreactive
ENSG00000169508	Immunoreactive
ENSG00000169554	Immunoreactive
ENSG00000169715	Immunoreactive
ENSG00000169896	Immunoreactive
ENSG00000170458	Immunoreactive
ENSG00000170476	Immunoreactive
ENSG00000170571	Immunoreactive
ENSG00000170776	Immunoreactive
ENSG00000170873	Immunoreactive
ENSG00000170909	Immunoreactive
ENSG00000170955	Immunoreactive
ENSG00000171051	Immunoreactive
ENSG00000171115	Immunoreactive
ENSG00000171227	Immunoreactive
ENSG00000171310	Immunoreactive
ENSG00000171812	Immunoreactive
ENSG00000171840	Immunoreactive
ENSG00000171860	Immunoreactive
ENSG00000171951	Immunoreactive
ENSG00000172116	Immunoreactive
ENSG00000172137	Immunoreactive
ENSG00000172156	Immunoreactive
ENSG00000172183	Immunoreactive
ENSG00000172215	Immunoreactive
ENSG00000172216	Immunoreactive
ENSG00000172236	Immunoreactive
ENSG00000172243	Immunoreactive
ENSG00000172322	Immunoreactive
ENSG00000172349	Immunoreactive
ENSG00000172543	Immunoreactive
ENSG00000172594	Immunoreactive
ENSG00000172724	Immunoreactive
ENSG00000172986	Immunoreactive
ENSG00000173083	Immunoreactive
ENSG00000173110	Immunoreactive
ENSG00000173210	Immunoreactive
ENSG00000173221	Immunoreactive
ENSG00000173281	Immunoreactive
ENSG00000173334	Immunoreactive
ENSG00000173369	Immunoreactive
ENSG00000173372	Immunoreactive
ENSG00000173391	Immunoreactive
ENSG00000173762	Immunoreactive
ENSG00000173846	Immunoreactive
ENSG00000174600	Immunoreactive
ENSG00000174640	Immunoreactive
ENSG00000174705	Immunoreactive
ENSG00000174791	Immunoreactive
ENSG00000174807	Immunoreactive
ENSG00000175356	Immunoreactive
ENSG00000175445	Immunoreactive
ENSG00000175463	Immunoreactive
ENSG00000175482	Immunoreactive
ENSG00000175489	Immunoreactive
ENSG00000175592	Immunoreactive
ENSG00000175600	Immunoreactive
ENSG00000175899	Immunoreactive
ENSG00000176014	Immunoreactive
ENSG00000176083	Immunoreactive
ENSG00000176170	Immunoreactive
ENSG00000176788	Immunoreactive
ENSG00000176845	Immunoreactive
ENSG00000177575	Immunoreactive
ENSG00000177675	Immunoreactive
ENSG00000177706	Immunoreactive
ENSG00000177989	Immunoreactive
ENSG00000178104	Immunoreactive
ENSG00000178726	Immunoreactive
ENSG00000178860	Immunoreactive
ENSG00000178878	Immunoreactive
ENSG00000178882	Immunoreactive
ENSG00000179144	Immunoreactive
ENSG00000179344	Immunoreactive
ENSG00000179954	Immunoreactive
ENSG00000180096	Immunoreactive
ENSG00000180353	Immunoreactive
ENSG00000180448	Immunoreactive
ENSG00000180644	Immunoreactive
ENSG00000181104	Immunoreactive
ENSG00000181374	Immunoreactive
ENSG00000181458	Immunoreactive
ENSG00000181804	Immunoreactive
ENSG00000181847	Immunoreactive
ENSG00000182492	Immunoreactive
ENSG00000182578	Immunoreactive
ENSG00000182853	Immunoreactive
ENSG00000182866	Immunoreactive
ENSG00000183160	Immunoreactive
ENSG00000183508	Immunoreactive
ENSG00000183570	Immunoreactive
ENSG00000183615	Immunoreactive
ENSG00000183696	Immunoreactive
ENSG00000184060	Immunoreactive
ENSG00000184254	Immunoreactive
ENSG00000184347	Immunoreactive
ENSG00000184371	Immunoreactive
ENSG00000184497	Immunoreactive
ENSG00000184545	Immunoreactive
ENSG00000184557	Immunoreactive
ENSG00000184588	Immunoreactive
ENSG00000184922	Immunoreactive
ENSG00000185291	Immunoreactive
ENSG00000185339	Immunoreactive
ENSG00000185386	Immunoreactive
ENSG00000185633	Immunoreactive
ENSG00000185862	Immunoreactive
ENSG00000185989	Immunoreactive
ENSG00000186074	Immunoreactive
ENSG00000186340	Immunoreactive
ENSG00000186469	Immunoreactive
ENSG00000186470	Immunoreactive
ENSG00000186517	Immunoreactive
ENSG00000186818	Immunoreactive
ENSG00000186827	Immunoreactive
ENSG00000186891	Immunoreactive
ENSG00000187193	Immunoreactive
ENSG00000187260	Immunoreactive
ENSG00000187474	Immunoreactive
ENSG00000187634	Immunoreactive
ENSG00000187688	Immunoreactive
ENSG00000187824	Immunoreactive
ENSG00000188015	Immunoreactive
ENSG00000188042	Immunoreactive
ENSG00000188404	Immunoreactive
ENSG00000188536	Immunoreactive
ENSG00000188641	Immunoreactive
ENSG00000188677	Immunoreactive
ENSG00000188820	Immunoreactive
ENSG00000189067	Immunoreactive
ENSG00000189129	Immunoreactive
ENSG00000189320	Immunoreactive
ENSG00000189409	Immunoreactive
ENSG00000196126	Immunoreactive
ENSG00000196189	Immunoreactive
ENSG00000196329	Immunoreactive
ENSG00000196549	Immunoreactive
ENSG00000196735	Immunoreactive
ENSG00000196843	Immunoreactive
ENSG00000197019	Immunoreactive
ENSG00000197249	Immunoreactive
ENSG00000197253	Immunoreactive
ENSG00000197405	Immunoreactive
ENSG00000197461	Immunoreactive
ENSG00000197540	Immunoreactive
ENSG00000197614	Immunoreactive
ENSG00000197629	Immunoreactive
ENSG00000197766	Immunoreactive
ENSG00000197782	Immunoreactive
ENSG00000197872	Immunoreactive
ENSG00000197943	Immunoreactive
ENSG00000198019	Immunoreactive
ENSG00000198053	Immunoreactive
ENSG00000198121	Immunoreactive
ENSG00000198223	Immunoreactive
ENSG00000198286	Immunoreactive
ENSG00000198502	Immunoreactive
ENSG00000198542	Immunoreactive
ENSG00000198771	Immunoreactive
ENSG00000198821	Immunoreactive
ENSG00000198832	Immunoreactive
ENSG00000198851	Immunoreactive
ENSG00000198879	Immunoreactive
ENSG00000198959	Immunoreactive
ENSG00000203747	Immunoreactive
ENSG00000203805	Immunoreactive
ENSG00000203883	Immunoreactive
ENSG00000204103	Immunoreactive
ENSG00000204161	Immunoreactive
ENSG00000204165	Immunoreactive
ENSG00000204252	Immunoreactive
ENSG00000204257	Immunoreactive
ENSG00000204262	Immunoreactive
ENSG00000204287	Immunoreactive
ENSG00000204397	Immunoreactive
ENSG00000204472	Immunoreactive
ENSG00000204482	Immunoreactive
ENSG00000204577	Immunoreactive
ENSG00000204592	Immunoreactive
ENSG00000204642	Immunoreactive
ENSG00000204866	Immunoreactive
ENSG00000205277	Immunoreactive
ENSG00000205362	Immunoreactive
ENSG00000205364	Immunoreactive
ENSG00000205744	Immunoreactive
ENSG00000206172	Immunoreactive
ENSG00000206190	Immunoreactive
ENSG00000206503	Immunoreactive
ENSG00000211445	Immunoreactive
ENSG00000213088	Immunoreactive
ENSG00000213402	Immunoreactive
ENSG00000213654	Immunoreactive
ENSG00000213809	Immunoreactive
ENSG00000213886	Immunoreactive
ENSG00000216490	Immunoreactive
ENSG00000221869	Immunoreactive
ENSG00000221955	Immunoreactive
ENSG00000223865	Immunoreactive
ENSG00000223953	Immunoreactive
ENSG00000224389	Immunoreactive
ENSG00000224916	Immunoreactive
ENSG00000225614	Immunoreactive
ENSG00000227507	Immunoreactive
ENSG00000231389	Immunoreactive
ENSG00000233608	Immunoreactive
ENSG00000234906	Immunoreactive
ENSG00000237541	Immunoreactive
ENSG00000239697	Immunoreactive
ENSG00000239713	Immunoreactive
ENSG00000239998	Immunoreactive
ENSG00000240065	Immunoreactive
ENSG00000240583	Immunoreactive
ENSG00000241839	Immunoreactive
ENSG00000242574	Immunoreactive
ENSG00000243509	Immunoreactive
ENSG00000244731	Immunoreactive
ENSG00000244734	Immunoreactive
ENSG00000249992	Immunoreactive
ENSG00000250644	Immunoreactive
ENSG00000253276	Immunoreactive
ENSG00000254709	Immunoreactive
ENSG00000256235	Immunoreactive
ENSG00000257017	Immunoreactive
ENSG00000258227	Immunoreactive
ENSG00000258644	Immunoreactive
ENSG00000259207	Immunoreactive
ENSG00000260314	Immunoreactive
ENSG00000261371	Immunoreactive
ENSG00000265107	Immunoreactive
ENSG00000265190	Immunoreactive
ENSG00000265303	Immunoreactive
ENSG00000266094	Immunoreactive
ENSG00000267228	Immunoreactive
ENSG00000269242	Immunoreactive
ENSG00000270136	Immunoreactive
ENSG00000271447	Immunoreactive
ENSG00000271503	Immunoreactive
ENSG00000271605	Immunoreactive
ENSG00000272636	Immunoreactive
ENSG00000275302	Immunoreactive
ENSG00000275385	Immunoreactive
ENSG00000276070	Immunoreactive
ENSG00000276085	Immunoreactive
ENSG00000276600	Immunoreactive
ENSG00000277632	Immunoreactive
ENSG00000281887	Immunoreactive
ENSG00000283154	Immunoreactive
ENSG00000284194	Immunoreactive
ENSG00000000971	Mesenchymal
ENSG00000002586	Mesenchymal
ENSG00000003436	Mesenchymal
ENSG00000003989	Mesenchymal
ENSG00000004776	Mesenchymal
ENSG00000004777	Mesenchymal
ENSG00000004799	Mesenchymal
ENSG00000005020	Mesenchymal
ENSG00000005187	Mesenchymal
ENSG00000005249	Mesenchymal
ENSG00000005882	Mesenchymal
ENSG00000006042	Mesenchymal
ENSG00000008118	Mesenchymal
ENSG00000008311	Mesenchymal
ENSG00000008405	Mesenchymal
ENSG00000008441	Mesenchymal
ENSG00000010404	Mesenchymal
ENSG00000010810	Mesenchymal
ENSG00000010932	Mesenchymal
ENSG00000011028	Mesenchymal
ENSG00000011465	Mesenchymal
ENSG00000011638	Mesenchymal
ENSG00000012124	Mesenchymal
ENSG00000012822	Mesenchymal
ENSG00000013297	Mesenchymal
ENSG00000013619	Mesenchymal
ENSG00000014914	Mesenchymal
ENSG00000015413	Mesenchymal
ENSG00000015568	Mesenchymal
ENSG00000018189	Mesenchymal
ENSG00000018236	Mesenchymal
ENSG00000019144	Mesenchymal
ENSG00000019549	Mesenchymal
ENSG00000020181	Mesenchymal
ENSG00000022267	Mesenchymal
ENSG00000023171	Mesenchymal
ENSG00000024422	Mesenchymal
ENSG00000026025	Mesenchymal
ENSG00000026103	Mesenchymal
ENSG00000026652	Mesenchymal
ENSG00000026950	Mesenchymal
ENSG00000033627	Mesenchymal
ENSG00000034239	Mesenchymal
ENSG00000035862	Mesenchymal
ENSG00000036448	Mesenchymal
ENSG00000037042	Mesenchymal
ENSG00000037280	Mesenchymal
ENSG00000047648	Mesenchymal
ENSG00000048740	Mesenchymal
ENSG00000049239	Mesenchymal
ENSG00000049246	Mesenchymal
ENSG00000049323	Mesenchymal
ENSG00000049540	Mesenchymal
ENSG00000050165	Mesenchymal
ENSG00000050405	Mesenchymal
ENSG00000051108	Mesenchymal
ENSG00000054598	Mesenchymal
ENSG00000054654	Mesenchymal
ENSG00000055483	Mesenchymal
ENSG00000057294	Mesenchymal
ENSG00000058091	Mesenchymal
ENSG00000059915	Mesenchymal
ENSG00000060709	Mesenchymal
ENSG00000062038	Mesenchymal
ENSG00000063046	Mesenchymal
ENSG00000063127	Mesenchymal
ENSG00000063180	Mesenchymal
ENSG00000063587	Mesenchymal
ENSG00000063660	Mesenchymal
ENSG00000064042	Mesenchymal
ENSG00000064205	Mesenchymal
ENSG00000064309	Mesenchymal
ENSG00000064666	Mesenchymal
ENSG00000064692	Mesenchymal
ENSG00000064989	Mesenchymal
ENSG00000065154	Mesenchymal
ENSG00000065534	Mesenchymal
ENSG00000065833	Mesenchymal
ENSG00000066056	Mesenchymal
ENSG00000067445	Mesenchymal
ENSG00000067798	Mesenchymal
ENSG00000067840	Mesenchymal
ENSG00000069122	Mesenchymal
ENSG00000069535	Mesenchymal
ENSG00000069702	Mesenchymal
ENSG00000069966	Mesenchymal
ENSG00000070404	Mesenchymal
ENSG00000071205	Mesenchymal
ENSG00000071282	Mesenchymal
ENSG00000071575	Mesenchymal
ENSG00000071967	Mesenchymal
ENSG00000072110	Mesenchymal
ENSG00000072163	Mesenchymal
ENSG00000072422	Mesenchymal
ENSG00000072832	Mesenchymal
ENSG00000072952	Mesenchymal
ENSG00000073060	Mesenchymal
ENSG00000073712	Mesenchymal
ENSG00000073910	Mesenchymal
ENSG00000074047	Mesenchymal
ENSG00000074527	Mesenchymal
ENSG00000075223	Mesenchymal
ENSG00000075239	Mesenchymal
ENSG00000075426	Mesenchymal
ENSG00000075618	Mesenchymal
ENSG00000075651	Mesenchymal
ENSG00000076356	Mesenchymal
ENSG00000076555	Mesenchymal
ENSG00000076706	Mesenchymal
ENSG00000077157	Mesenchymal
ENSG00000077782	Mesenchymal
ENSG00000078596	Mesenchymal
ENSG00000078804	Mesenchymal
ENSG00000079150	Mesenchymal
ENSG00000079308	Mesenchymal
ENSG00000079739	Mesenchymal
ENSG00000079819	Mesenchymal
ENSG00000080503	Mesenchymal
ENSG00000080546	Mesenchymal
ENSG00000081181	Mesenchymal
ENSG00000081189	Mesenchymal
ENSG00000081803	Mesenchymal
ENSG00000082014	Mesenchymal
ENSG00000084636	Mesenchymal
ENSG00000084734	Mesenchymal
ENSG00000084764	Mesenchymal
ENSG00000085662	Mesenchymal
ENSG00000085741	Mesenchymal
ENSG00000086015	Mesenchymal
ENSG00000086289	Mesenchymal
ENSG00000087074	Mesenchymal
ENSG00000087076	Mesenchymal
ENSG00000087085	Mesenchymal
ENSG00000087303	Mesenchymal
ENSG00000087495	Mesenchymal
ENSG00000088280	Mesenchymal
ENSG00000088881	Mesenchymal
ENSG00000088882	Mesenchymal
ENSG00000088970	Mesenchymal
ENSG00000088992	Mesenchymal
ENSG00000089060	Mesenchymal
ENSG00000089289	Mesenchymal
ENSG00000089472	Mesenchymal
ENSG00000089486	Mesenchymal
ENSG00000090006	Mesenchymal
ENSG00000090530	Mesenchymal
ENSG00000090539	Mesenchymal
ENSG00000091136	Mesenchymal
ENSG00000091972	Mesenchymal
ENSG00000092051	Mesenchymal
ENSG00000092068	Mesenchymal
ENSG00000092096	Mesenchymal
ENSG00000092421	Mesenchymal
ENSG00000092445	Mesenchymal
ENSG00000092758	Mesenchymal
ENSG00000092964	Mesenchymal
ENSG00000092969	Mesenchymal
ENSG00000095397	Mesenchymal
ENSG00000095539	Mesenchymal
ENSG00000095637	Mesenchymal
ENSG00000095739	Mesenchymal
ENSG00000096060	Mesenchymal
ENSG00000099139	Mesenchymal
ENSG00000099204	Mesenchymal
ENSG00000099250	Mesenchymal
ENSG00000099256	Mesenchymal
ENSG00000099260	Mesenchymal
ENSG00000099337	Mesenchymal
ENSG00000099622	Mesenchymal
ENSG00000099625	Mesenchymal
ENSG00000099860	Mesenchymal
ENSG00000099864	Mesenchymal
ENSG00000100201	Mesenchymal
ENSG00000100243	Mesenchymal
ENSG00000100285	Mesenchymal
ENSG00000100307	Mesenchymal
ENSG00000100321	Mesenchymal
ENSG00000100380	Mesenchymal
ENSG00000100490	Mesenchymal
ENSG00000100592	Mesenchymal
ENSG00000100626	Mesenchymal
ENSG00000100842	Mesenchymal
ENSG00000100867	Mesenchymal
ENSG00000100906	Mesenchymal
ENSG00000100979	Mesenchymal
ENSG00000101004	Mesenchymal
ENSG00000101335	Mesenchymal
ENSG00000101384	Mesenchymal
ENSG00000101493	Mesenchymal
ENSG00000101680	Mesenchymal
ENSG00000101938	Mesenchymal
ENSG00000101955	Mesenchymal
ENSG00000102024	Mesenchymal
ENSG00000102038	Mesenchymal
ENSG00000102181	Mesenchymal
ENSG00000102362	Mesenchymal
ENSG00000102409	Mesenchymal
ENSG00000102804	Mesenchymal
ENSG00000102935	Mesenchymal
ENSG00000102981	Mesenchymal
ENSG00000103175	Mesenchymal
ENSG00000103647	Mesenchymal
ENSG00000103657	Mesenchymal
ENSG00000103710	Mesenchymal
ENSG00000103742	Mesenchymal
ENSG00000104213	Mesenchymal
ENSG00000104324	Mesenchymal
ENSG00000104332	Mesenchymal
ENSG00000104361	Mesenchymal
ENSG00000104368	Mesenchymal
ENSG00000104490	Mesenchymal
ENSG00000104691	Mesenchymal
ENSG00000104695	Mesenchymal
ENSG00000104723	Mesenchymal
ENSG00000104936	Mesenchymal
ENSG00000105088	Mesenchymal
ENSG00000105137	Mesenchymal
ENSG00000105223	Mesenchymal
ENSG00000105270	Mesenchymal
ENSG00000105355	Mesenchymal
ENSG00000105373	Mesenchymal
ENSG00000105520	Mesenchymal
ENSG00000105538	Mesenchymal
ENSG00000105695	Mesenchymal
ENSG00000105767	Mesenchymal
ENSG00000105825	Mesenchymal
ENSG00000105852	Mesenchymal
ENSG00000105928	Mesenchymal
ENSG00000105971	Mesenchymal
ENSG00000105974	Mesenchymal
ENSG00000106018	Mesenchymal
ENSG00000106034	Mesenchymal
ENSG00000106069	Mesenchymal
ENSG00000106351	Mesenchymal
ENSG00000106483	Mesenchymal
ENSG00000106571	Mesenchymal
ENSG00000106624	Mesenchymal
ENSG00000106665	Mesenchymal
ENSG00000106809	Mesenchymal
ENSG00000106823	Mesenchymal
ENSG00000106829	Mesenchymal
ENSG00000106991	Mesenchymal
ENSG00000106992	Mesenchymal
ENSG00000107186	Mesenchymal
ENSG00000107249	Mesenchymal
ENSG00000107736	Mesenchymal
ENSG00000107796	Mesenchymal
ENSG00000107819	Mesenchymal
ENSG00000108176	Mesenchymal
ENSG00000108387	Mesenchymal
ENSG00000108551	Mesenchymal
ENSG00000108797	Mesenchymal
ENSG00000108828	Mesenchymal
ENSG00000108848	Mesenchymal
ENSG00000108924	Mesenchymal
ENSG00000108946	Mesenchymal
ENSG00000108947	Mesenchymal
ENSG00000109046	Mesenchymal
ENSG00000109099	Mesenchymal
ENSG00000109107	Mesenchymal
ENSG00000109472	Mesenchymal
ENSG00000109501	Mesenchymal
ENSG00000109625	Mesenchymal
ENSG00000109686	Mesenchymal
ENSG00000109775	Mesenchymal
ENSG00000109846	Mesenchymal
ENSG00000109906	Mesenchymal
ENSG00000110076	Mesenchymal
ENSG00000110080	Mesenchymal
ENSG00000110318	Mesenchymal
ENSG00000110799	Mesenchymal
ENSG00000110811	Mesenchymal
ENSG00000111058	Mesenchymal
ENSG00000111077	Mesenchymal
ENSG00000111087	Mesenchymal
ENSG00000111145	Mesenchymal
ENSG00000111186	Mesenchymal
ENSG00000111275	Mesenchymal
ENSG00000111341	Mesenchymal
ENSG00000111450	Mesenchymal
ENSG00000111452	Mesenchymal
ENSG00000111664	Mesenchymal
ENSG00000111666	Mesenchymal
ENSG00000111799	Mesenchymal
ENSG00000111859	Mesenchymal
ENSG00000111897	Mesenchymal
ENSG00000111962	Mesenchymal
ENSG00000112139	Mesenchymal
ENSG00000112208	Mesenchymal
ENSG00000112290	Mesenchymal
ENSG00000112531	Mesenchymal
ENSG00000112541	Mesenchymal
ENSG00000112559	Mesenchymal
ENSG00000112562	Mesenchymal
ENSG00000112655	Mesenchymal
ENSG00000112773	Mesenchymal
ENSG00000112936	Mesenchymal
ENSG00000112981	Mesenchymal
ENSG00000113209	Mesenchymal
ENSG00000113296	Mesenchymal
ENSG00000113319	Mesenchymal
ENSG00000113328	Mesenchymal
ENSG00000113369	Mesenchymal
ENSG00000113389	Mesenchymal
ENSG00000113396	Mesenchymal
ENSG00000113657	Mesenchymal
ENSG00000113721	Mesenchymal
ENSG00000114115	Mesenchymal
ENSG00000114251	Mesenchymal
ENSG00000114315	Mesenchymal
ENSG00000114473	Mesenchymal
ENSG00000114654	Mesenchymal
ENSG00000114698	Mesenchymal
ENSG00000114923	Mesenchymal
ENSG00000114948	Mesenchymal
ENSG00000115226	Mesenchymal
ENSG00000115252	Mesenchymal
ENSG00000115306	Mesenchymal
ENSG00000115310	Mesenchymal
ENSG00000115355	Mesenchymal
ENSG00000115461	Mesenchymal
ENSG00000115468	Mesenchymal
ENSG00000115594	Mesenchymal
ENSG00000115641	Mesenchymal
ENSG00000115738	Mesenchymal
ENSG00000116016	Mesenchymal
ENSG00000116044	Mesenchymal
ENSG00000116194	Mesenchymal
ENSG00000116260	Mesenchymal
ENSG00000116285	Mesenchymal
ENSG00000116574	Mesenchymal
ENSG00000116667	Mesenchymal
ENSG00000116729	Mesenchymal
ENSG00000116774	Mesenchymal
ENSG00000116962	Mesenchymal
ENSG00000116991	Mesenchymal
ENSG00000117020	Mesenchymal
ENSG00000117114	Mesenchymal
ENSG00000117122	Mesenchymal
ENSG00000117318	Mesenchymal
ENSG00000117425	Mesenchymal
ENSG00000117477	Mesenchymal
ENSG00000117479	Mesenchymal
ENSG00000117519	Mesenchymal
ENSG00000117525	Mesenchymal
ENSG00000117594	Mesenchymal
ENSG00000117643	Mesenchymal
ENSG00000117791	Mesenchymal
ENSG00000118004	Mesenchymal
ENSG00000118257	Mesenchymal
ENSG00000118495	Mesenchymal
ENSG00000118515	Mesenchymal
ENSG00000118523	Mesenchymal
ENSG00000118526	Mesenchymal
ENSG00000118816	Mesenchymal
ENSG00000118971	Mesenchymal
ENSG00000119138	Mesenchymal
ENSG00000119147	Mesenchymal
ENSG00000119326	Mesenchymal
ENSG00000119508	Mesenchymal
ENSG00000119681	Mesenchymal
ENSG00000119865	Mesenchymal
ENSG00000119950	Mesenchymal
ENSG00000120049	Mesenchymal
ENSG00000120129	Mesenchymal
ENSG00000120256	Mesenchymal
ENSG00000120738	Mesenchymal
ENSG00000120820	Mesenchymal
ENSG00000120833	Mesenchymal
ENSG00000120896	Mesenchymal
ENSG00000120913	Mesenchymal
ENSG00000120915	Mesenchymal
ENSG00000121005	Mesenchymal
ENSG00000121039	Mesenchymal
ENSG00000121064	Mesenchymal
ENSG00000121297	Mesenchymal
ENSG00000121310	Mesenchymal
ENSG00000121361	Mesenchymal
ENSG00000121440	Mesenchymal
ENSG00000121671	Mesenchymal
ENSG00000121769	Mesenchymal
ENSG00000121898	Mesenchymal
ENSG00000122035	Mesenchymal
ENSG00000122176	Mesenchymal
ENSG00000122547	Mesenchymal
ENSG00000122574	Mesenchymal
ENSG00000122644	Mesenchymal
ENSG00000122707	Mesenchymal
ENSG00000122756	Mesenchymal
ENSG00000122786	Mesenchymal
ENSG00000122824	Mesenchymal
ENSG00000122863	Mesenchymal
ENSG00000122870	Mesenchymal
ENSG00000123091	Mesenchymal
ENSG00000123094	Mesenchymal
ENSG00000123096	Mesenchymal
ENSG00000123243	Mesenchymal
ENSG00000123358	Mesenchymal
ENSG00000123360	Mesenchymal
ENSG00000123384	Mesenchymal
ENSG00000123572	Mesenchymal
ENSG00000123843	Mesenchymal
ENSG00000123989	Mesenchymal
ENSG00000123999	Mesenchymal
ENSG00000124006	Mesenchymal
ENSG00000124067	Mesenchymal
ENSG00000124104	Mesenchymal
ENSG00000124212	Mesenchymal
ENSG00000124440	Mesenchymal
ENSG00000124479	Mesenchymal
ENSG00000124570	Mesenchymal
ENSG00000124749	Mesenchymal
ENSG00000124762	Mesenchymal
ENSG00000124766	Mesenchymal
ENSG00000124785	Mesenchymal
ENSG00000124920	Mesenchymal
ENSG00000125378	Mesenchymal
ENSG00000125384	Mesenchymal
ENSG00000125740	Mesenchymal
ENSG00000125869	Mesenchymal
ENSG00000125945	Mesenchymal
ENSG00000125968	Mesenchymal
ENSG00000126218	Mesenchymal
ENSG00000126351	Mesenchymal
ENSG00000126368	Mesenchymal
ENSG00000126603	Mesenchymal
ENSG00000126767	Mesenchymal
ENSG00000126785	Mesenchymal
ENSG00000126947	Mesenchymal
ENSG00000126950	Mesenchymal
ENSG00000126970	Mesenchymal
ENSG00000127324	Mesenchymal
ENSG00000127472	Mesenchymal
ENSG00000127528	Mesenchymal
ENSG00000127920	Mesenchymal
ENSG00000127955	Mesenchymal
ENSG00000127990	Mesenchymal
ENSG00000127995	Mesenchymal
ENSG00000128016	Mesenchymal
ENSG00000128045	Mesenchymal
ENSG00000128052	Mesenchymal
ENSG00000128266	Mesenchymal
ENSG00000128591	Mesenchymal
ENSG00000128594	Mesenchymal
ENSG00000128606	Mesenchymal
ENSG00000128641	Mesenchymal
ENSG00000128709	Mesenchymal
ENSG00000128791	Mesenchymal
ENSG00000128849	Mesenchymal
ENSG00000128918	Mesenchymal
ENSG00000129003	Mesenchymal
ENSG00000129009	Mesenchymal
ENSG00000129116	Mesenchymal
ENSG00000129194	Mesenchymal
ENSG00000129244	Mesenchymal
ENSG00000129422	Mesenchymal
ENSG00000129467	Mesenchymal
ENSG00000129538	Mesenchymal
ENSG00000129596	Mesenchymal
ENSG00000129675	Mesenchymal
ENSG00000129682	Mesenchymal
ENSG00000129757	Mesenchymal
ENSG00000129946	Mesenchymal
ENSG00000130005	Mesenchymal
ENSG00000130032	Mesenchymal
ENSG00000130147	Mesenchymal
ENSG00000130176	Mesenchymal
ENSG00000130340	Mesenchymal
ENSG00000130413	Mesenchymal
ENSG00000130508	Mesenchymal
ENSG00000130522	Mesenchymal
ENSG00000130540	Mesenchymal
ENSG00000130558	Mesenchymal
ENSG00000130766	Mesenchymal
ENSG00000130844	Mesenchymal
ENSG00000130881	Mesenchymal
ENSG00000130988	Mesenchymal
ENSG00000131016	Mesenchymal
ENSG00000131018	Mesenchymal
ENSG00000131171	Mesenchymal
ENSG00000131370	Mesenchymal
ENSG00000131378	Mesenchymal
ENSG00000131435	Mesenchymal
ENSG00000131471	Mesenchymal
ENSG00000131477	Mesenchymal
ENSG00000131634	Mesenchymal
ENSG00000131711	Mesenchymal
ENSG00000131730	Mesenchymal
ENSG00000131873	Mesenchymal
ENSG00000132170	Mesenchymal
ENSG00000132321	Mesenchymal
ENSG00000132386	Mesenchymal
ENSG00000132424	Mesenchymal
ENSG00000132510	Mesenchymal
ENSG00000132535	Mesenchymal
ENSG00000132554	Mesenchymal
ENSG00000132561	Mesenchymal
ENSG00000132613	Mesenchymal
ENSG00000132622	Mesenchymal
ENSG00000132639	Mesenchymal
ENSG00000132688	Mesenchymal
ENSG00000132718	Mesenchymal
ENSG00000132840	Mesenchymal
ENSG00000132906	Mesenchymal
ENSG00000132970	Mesenchymal
ENSG00000133026	Mesenchymal
ENSG00000133104	Mesenchymal
ENSG00000133134	Mesenchymal
ENSG00000133142	Mesenchymal
ENSG00000133169	Mesenchymal
ENSG00000133392	Mesenchymal
ENSG00000133433	Mesenchymal
ENSG00000133639	Mesenchymal
ENSG00000133800	Mesenchymal
ENSG00000133872	Mesenchymal
ENSG00000133874	Mesenchymal
ENSG00000134030	Mesenchymal
ENSG00000134121	Mesenchymal
ENSG00000134138	Mesenchymal
ENSG00000134198	Mesenchymal
ENSG00000134201	Mesenchymal
ENSG00000134202	Mesenchymal
ENSG00000134247	Mesenchymal
ENSG00000134259	Mesenchymal
ENSG00000134352	Mesenchymal
ENSG00000134533	Mesenchymal
ENSG00000134569	Mesenchymal
ENSG00000134769	Mesenchymal
ENSG00000134775	Mesenchymal
ENSG00000134853	Mesenchymal
ENSG00000134871	Mesenchymal
ENSG00000134874	Mesenchymal
ENSG00000134884	Mesenchymal
ENSG00000134901	Mesenchymal
ENSG00000135111	Mesenchymal
ENSG00000135318	Mesenchymal
ENSG00000135362	Mesenchymal
ENSG00000135409	Mesenchymal
ENSG00000135424	Mesenchymal
ENSG00000135447	Mesenchymal
ENSG00000135472	Mesenchymal
ENSG00000135502	Mesenchymal
ENSG00000135677	Mesenchymal
ENSG00000135905	Mesenchymal
ENSG00000135916	Mesenchymal
ENSG00000135919	Mesenchymal
ENSG00000135931	Mesenchymal
ENSG00000136040	Mesenchymal
ENSG00000136111	Mesenchymal
ENSG00000136156	Mesenchymal
ENSG00000136158	Mesenchymal
ENSG00000136274	Mesenchymal
ENSG00000136305	Mesenchymal
ENSG00000136378	Mesenchymal
ENSG00000136449	Mesenchymal
ENSG00000136574	Mesenchymal
ENSG00000136717	Mesenchymal
ENSG00000136732	Mesenchymal
ENSG00000136826	Mesenchymal
ENSG00000136859	Mesenchymal
ENSG00000136895	Mesenchymal
ENSG00000136931	Mesenchymal
ENSG00000136960	Mesenchymal
ENSG00000136997	Mesenchymal
ENSG00000137070	Mesenchymal
ENSG00000137077	Mesenchymal
ENSG00000137463	Mesenchymal
ENSG00000137693	Mesenchymal
ENSG00000137726	Mesenchymal
ENSG00000137801	Mesenchymal
ENSG00000137821	Mesenchymal
ENSG00000137872	Mesenchymal
ENSG00000138028	Mesenchymal
ENSG00000138031	Mesenchymal
ENSG00000138080	Mesenchymal
ENSG00000138134	Mesenchymal
ENSG00000138172	Mesenchymal
ENSG00000138356	Mesenchymal
ENSG00000138449	Mesenchymal
ENSG00000138468	Mesenchymal
ENSG00000138606	Mesenchymal
ENSG00000138623	Mesenchymal
ENSG00000138646	Mesenchymal
ENSG00000138678	Mesenchymal
ENSG00000138696	Mesenchymal
ENSG00000139112	Mesenchymal
ENSG00000139174	Mesenchymal
ENSG00000139211	Mesenchymal
ENSG00000139289	Mesenchymal
ENSG00000139438	Mesenchymal
ENSG00000139625	Mesenchymal
ENSG00000139636	Mesenchymal
ENSG00000139793	Mesenchymal
ENSG00000139899	Mesenchymal
ENSG00000139910	Mesenchymal
ENSG00000139926	Mesenchymal
ENSG00000140092	Mesenchymal
ENSG00000140416	Mesenchymal
ENSG00000140459	Mesenchymal
ENSG00000140479	Mesenchymal
ENSG00000140545	Mesenchymal
ENSG00000140682	Mesenchymal
ENSG00000140937	Mesenchymal
ENSG00000141068	Mesenchymal
ENSG00000141338	Mesenchymal
ENSG00000141448	Mesenchymal
ENSG00000141504	Mesenchymal
ENSG00000141540	Mesenchymal
ENSG00000141753	Mesenchymal
ENSG00000141756	Mesenchymal
ENSG00000142156	Mesenchymal
ENSG00000142173	Mesenchymal
ENSG00000142178	Mesenchymal
ENSG00000142192	Mesenchymal
ENSG00000142303	Mesenchymal
ENSG00000142494	Mesenchymal
ENSG00000142798	Mesenchymal
ENSG00000142871	Mesenchymal
ENSG00000142910	Mesenchymal
ENSG00000143248	Mesenchymal
ENSG00000143341	Mesenchymal
ENSG00000143344	Mesenchymal
ENSG00000143384	Mesenchymal
ENSG00000143515	Mesenchymal
ENSG00000143819	Mesenchymal
ENSG00000143845	Mesenchymal
ENSG00000143867	Mesenchymal
ENSG00000143878	Mesenchymal
ENSG00000144031	Mesenchymal
ENSG00000144199	Mesenchymal
ENSG00000144366	Mesenchymal
ENSG00000144451	Mesenchymal
ENSG00000144488	Mesenchymal
ENSG00000144642	Mesenchymal
ENSG00000144655	Mesenchymal
ENSG00000144668	Mesenchymal
ENSG00000144802	Mesenchymal
ENSG00000144837	Mesenchymal
ENSG00000144847	Mesenchymal
ENSG00000144857	Mesenchymal
ENSG00000144908	Mesenchymal
ENSG00000144935	Mesenchymal
ENSG00000145284	Mesenchymal
ENSG00000145335	Mesenchymal
ENSG00000145362	Mesenchymal
ENSG00000145391	Mesenchymal
ENSG00000145431	Mesenchymal
ENSG00000145632	Mesenchymal
ENSG00000145675	Mesenchymal
ENSG00000145687	Mesenchymal
ENSG00000145730	Mesenchymal
ENSG00000145908	Mesenchymal
ENSG00000145945	Mesenchymal
ENSG00000146122	Mesenchymal
ENSG00000146278	Mesenchymal
ENSG00000146477	Mesenchymal
ENSG00000146535	Mesenchymal
ENSG00000146674	Mesenchymal
ENSG00000146938	Mesenchymal
ENSG00000146966	Mesenchymal
ENSG00000147027	Mesenchymal
ENSG00000147100	Mesenchymal
ENSG00000147113	Mesenchymal
ENSG00000147180	Mesenchymal
ENSG00000147257	Mesenchymal
ENSG00000147408	Mesenchymal
ENSG00000147454	Mesenchymal
ENSG00000147459	Mesenchymal
ENSG00000147465	Mesenchymal
ENSG00000147526	Mesenchymal
ENSG00000147852	Mesenchymal
ENSG00000148120	Mesenchymal
ENSG00000148180	Mesenchymal
ENSG00000148218	Mesenchymal
ENSG00000148339	Mesenchymal
ENSG00000148357	Mesenchymal
ENSG00000148516	Mesenchymal
ENSG00000148541	Mesenchymal
ENSG00000148671	Mesenchymal
ENSG00000149131	Mesenchymal
ENSG00000149150	Mesenchymal
ENSG00000149212	Mesenchymal
ENSG00000149256	Mesenchymal
ENSG00000149294	Mesenchymal
ENSG00000149451	Mesenchymal
ENSG00000149485	Mesenchymal
ENSG00000149557	Mesenchymal
ENSG00000149564	Mesenchymal
ENSG00000149591	Mesenchymal
ENSG00000149633	Mesenchymal
ENSG00000150048	Mesenchymal
ENSG00000150593	Mesenchymal
ENSG00000150594	Mesenchymal
ENSG00000150625	Mesenchymal
ENSG00000150687	Mesenchymal
ENSG00000150907	Mesenchymal
ENSG00000150938	Mesenchymal
ENSG00000150995	Mesenchymal
ENSG00000151067	Mesenchymal
ENSG00000151176	Mesenchymal
ENSG00000151468	Mesenchymal
ENSG00000151491	Mesenchymal
ENSG00000151617	Mesenchymal
ENSG00000151632	Mesenchymal
ENSG00000151914	Mesenchymal
ENSG00000151967	Mesenchymal
ENSG00000152049	Mesenchymal
ENSG00000152137	Mesenchymal
ENSG00000152284	Mesenchymal
ENSG00000152518	Mesenchymal
ENSG00000152527	Mesenchymal
ENSG00000152580	Mesenchymal
ENSG00000152583	Mesenchymal
ENSG00000153162	Mesenchymal
ENSG00000153234	Mesenchymal
ENSG00000153246	Mesenchymal
ENSG00000153291	Mesenchymal
ENSG00000153487	Mesenchymal
ENSG00000153707	Mesenchymal
ENSG00000153721	Mesenchymal
ENSG00000153823	Mesenchymal
ENSG00000153944	Mesenchymal
ENSG00000153976	Mesenchymal
ENSG00000154065	Mesenchymal
ENSG00000154133	Mesenchymal
ENSG00000154134	Mesenchymal
ENSG00000154175	Mesenchymal
ENSG00000154258	Mesenchymal
ENSG00000154262	Mesenchymal
ENSG00000154263	Mesenchymal
ENSG00000154277	Mesenchymal
ENSG00000154330	Mesenchymal
ENSG00000154359	Mesenchymal
ENSG00000154380	Mesenchymal
ENSG00000154511	Mesenchymal
ENSG00000154545	Mesenchymal
ENSG00000154553	Mesenchymal
ENSG00000154556	Mesenchymal
ENSG00000154721	Mesenchymal
ENSG00000154734	Mesenchymal
ENSG00000154783	Mesenchymal
ENSG00000154803	Mesenchymal
ENSG00000154856	Mesenchymal
ENSG00000155090	Mesenchymal
ENSG00000155254	Mesenchymal
ENSG00000155760	Mesenchymal
ENSG00000156298	Mesenchymal
ENSG00000156966	Mesenchymal
ENSG00000157110	Mesenchymal
ENSG00000157214	Mesenchymal
ENSG00000157240	Mesenchymal
ENSG00000157399	Mesenchymal
ENSG00000157502	Mesenchymal
ENSG00000157510	Mesenchymal
ENSG00000157514	Mesenchymal
ENSG00000157554	Mesenchymal
ENSG00000157557	Mesenchymal
ENSG00000157570	Mesenchymal
ENSG00000157613	Mesenchymal
ENSG00000157654	Mesenchymal
ENSG00000157827	Mesenchymal
ENSG00000158163	Mesenchymal
ENSG00000158164	Mesenchymal
ENSG00000158186	Mesenchymal
ENSG00000158258	Mesenchymal
ENSG00000158292	Mesenchymal
ENSG00000158301	Mesenchymal
ENSG00000158427	Mesenchymal
ENSG00000158458	Mesenchymal
ENSG00000158747	Mesenchymal
ENSG00000158859	Mesenchymal
ENSG00000158966	Mesenchymal
ENSG00000159164	Mesenchymal
ENSG00000159176	Mesenchymal
ENSG00000159212	Mesenchymal
ENSG00000159388	Mesenchymal
ENSG00000159433	Mesenchymal
ENSG00000159674	Mesenchymal
ENSG00000160097	Mesenchymal
ENSG00000160360	Mesenchymal
ENSG00000160408	Mesenchymal
ENSG00000160460	Mesenchymal
ENSG00000160469	Mesenchymal
ENSG00000160801	Mesenchymal
ENSG00000160867	Mesenchymal
ENSG00000161243	Mesenchymal
ENSG00000161381	Mesenchymal
ENSG00000161513	Mesenchymal
ENSG00000161544	Mesenchymal
ENSG00000161551	Mesenchymal
ENSG00000161640	Mesenchymal
ENSG00000161714	Mesenchymal
ENSG00000161791	Mesenchymal
ENSG00000161835	Mesenchymal
ENSG00000162267	Mesenchymal
ENSG00000162373	Mesenchymal
ENSG00000162407	Mesenchymal
ENSG00000162444	Mesenchymal
ENSG00000162458	Mesenchymal
ENSG00000162545	Mesenchymal
ENSG00000162552	Mesenchymal
ENSG00000162576	Mesenchymal
ENSG00000162595	Mesenchymal
ENSG00000162614	Mesenchymal
ENSG00000162733	Mesenchymal
ENSG00000162804	Mesenchymal
ENSG00000162817	Mesenchymal
ENSG00000162873	Mesenchymal
ENSG00000162878	Mesenchymal
ENSG00000162881	Mesenchymal
ENSG00000162882	Mesenchymal
ENSG00000162981	Mesenchymal
ENSG00000162998	Mesenchymal
ENSG00000163017	Mesenchymal
ENSG00000163072	Mesenchymal
ENSG00000163145	Mesenchymal
ENSG00000163171	Mesenchymal
ENSG00000163219	Mesenchymal
ENSG00000163239	Mesenchymal
ENSG00000163297	Mesenchymal
ENSG00000163346	Mesenchymal
ENSG00000163359	Mesenchymal
ENSG00000163378	Mesenchymal
ENSG00000163430	Mesenchymal
ENSG00000163431	Mesenchymal
ENSG00000163453	Mesenchymal
ENSG00000163513	Mesenchymal
ENSG00000163531	Mesenchymal
ENSG00000163618	Mesenchymal
ENSG00000163629	Mesenchymal
ENSG00000163637	Mesenchymal
ENSG00000163638	Mesenchymal
ENSG00000163644	Mesenchymal
ENSG00000163659	Mesenchymal
ENSG00000163660	Mesenchymal
ENSG00000163697	Mesenchymal
ENSG00000163762	Mesenchymal
ENSG00000163792	Mesenchymal
ENSG00000163815	Mesenchymal
ENSG00000163884	Mesenchymal
ENSG00000163909	Mesenchymal
ENSG00000163958	Mesenchymal
ENSG00000164035	Mesenchymal
ENSG00000164039	Mesenchymal
ENSG00000164066	Mesenchymal
ENSG00000164107	Mesenchymal
ENSG00000164111	Mesenchymal
ENSG00000164125	Mesenchymal
ENSG00000164176	Mesenchymal
ENSG00000164237	Mesenchymal
ENSG00000164292	Mesenchymal
ENSG00000164308	Mesenchymal
ENSG00000164309	Mesenchymal
ENSG00000164318	Mesenchymal
ENSG00000164330	Mesenchymal
ENSG00000164442	Mesenchymal
ENSG00000164484	Mesenchymal
ENSG00000164574	Mesenchymal
ENSG00000164638	Mesenchymal
ENSG00000164659	Mesenchymal
ENSG00000164692	Mesenchymal
ENSG00000164694	Mesenchymal
ENSG00000164764	Mesenchymal
ENSG00000164828	Mesenchymal
ENSG00000164867	Mesenchymal
ENSG00000164920	Mesenchymal
ENSG00000164946	Mesenchymal
ENSG00000164949	Mesenchymal
ENSG00000165030	Mesenchymal
ENSG00000165072	Mesenchymal
ENSG00000165092	Mesenchymal
ENSG00000165152	Mesenchymal
ENSG00000165359	Mesenchymal
ENSG00000165410	Mesenchymal
ENSG00000165424	Mesenchymal
ENSG00000165449	Mesenchymal
ENSG00000165495	Mesenchymal
ENSG00000165507	Mesenchymal
ENSG00000165617	Mesenchymal
ENSG00000165633	Mesenchymal
ENSG00000165757	Mesenchymal
ENSG00000165795	Mesenchymal
ENSG00000165821	Mesenchymal
ENSG00000165914	Mesenchymal
ENSG00000166033	Mesenchymal
ENSG00000166086	Mesenchymal
ENSG00000166147	Mesenchymal
ENSG00000166183	Mesenchymal
ENSG00000166250	Mesenchymal
ENSG00000166265	Mesenchymal
ENSG00000166292	Mesenchymal
ENSG00000166313	Mesenchymal
ENSG00000166341	Mesenchymal
ENSG00000166402	Mesenchymal
ENSG00000166405	Mesenchymal
ENSG00000166432	Mesenchymal
ENSG00000166448	Mesenchymal
ENSG00000166482	Mesenchymal
ENSG00000166582	Mesenchymal
ENSG00000166676	Mesenchymal
ENSG00000166780	Mesenchymal
ENSG00000166793	Mesenchymal
ENSG00000166831	Mesenchymal
ENSG00000166922	Mesenchymal
ENSG00000166960	Mesenchymal
ENSG00000166974	Mesenchymal
ENSG00000166997	Mesenchymal
ENSG00000167074	Mesenchymal
ENSG00000167081	Mesenchymal
ENSG00000167202	Mesenchymal
ENSG00000167244	Mesenchymal
ENSG00000167311	Mesenchymal
ENSG00000167363	Mesenchymal
ENSG00000167371	Mesenchymal
ENSG00000167470	Mesenchymal
ENSG00000167535	Mesenchymal
ENSG00000167552	Mesenchymal
ENSG00000167617	Mesenchymal
ENSG00000167641	Mesenchymal
ENSG00000167657	Mesenchymal
ENSG00000167716	Mesenchymal
ENSG00000167874	Mesenchymal
ENSG00000167994	Mesenchymal
ENSG00000168016	Mesenchymal
ENSG00000168056	Mesenchymal
ENSG00000168060	Mesenchymal
ENSG00000168209	Mesenchymal
ENSG00000168243	Mesenchymal
ENSG00000168280	Mesenchymal
ENSG00000168306	Mesenchymal
ENSG00000168386	Mesenchymal
ENSG00000168477	Mesenchymal
ENSG00000168497	Mesenchymal
ENSG00000168556	Mesenchymal
ENSG00000168679	Mesenchymal
ENSG00000168734	Mesenchymal
ENSG00000168743	Mesenchymal
ENSG00000168765	Mesenchymal
ENSG00000168785	Mesenchymal
ENSG00000168824	Mesenchymal
ENSG00000168874	Mesenchymal
ENSG00000168917	Mesenchymal
ENSG00000169047	Mesenchymal
ENSG00000169083	Mesenchymal
ENSG00000169116	Mesenchymal
ENSG00000169129	Mesenchymal
ENSG00000169169	Mesenchymal
ENSG00000169184	Mesenchymal
ENSG00000169291	Mesenchymal
ENSG00000169439	Mesenchymal
ENSG00000169604	Mesenchymal
ENSG00000169744	Mesenchymal
ENSG00000169855	Mesenchymal
ENSG00000169902	Mesenchymal
ENSG00000169946	Mesenchymal
ENSG00000169992	Mesenchymal
ENSG00000170085	Mesenchymal
ENSG00000170271	Mesenchymal
ENSG00000170275	Mesenchymal
ENSG00000170276	Mesenchymal
ENSG00000170323	Mesenchymal
ENSG00000170345	Mesenchymal
ENSG00000170500	Mesenchymal
ENSG00000170624	Mesenchymal
ENSG00000170667	Mesenchymal
ENSG00000170801	Mesenchymal
ENSG00000170899	Mesenchymal
ENSG00000170962	Mesenchymal
ENSG00000170989	Mesenchymal
ENSG00000171160	Mesenchymal
ENSG00000171223	Mesenchymal
ENSG00000171408	Mesenchymal
ENSG00000171444	Mesenchymal
ENSG00000171476	Mesenchymal
ENSG00000171533	Mesenchymal
ENSG00000171551	Mesenchymal
ENSG00000171617	Mesenchymal
ENSG00000171621	Mesenchymal
ENSG00000171766	Mesenchymal
ENSG00000171798	Mesenchymal
ENSG00000171867	Mesenchymal
ENSG00000171992	Mesenchymal
ENSG00000172037	Mesenchymal
ENSG00000172201	Mesenchymal
ENSG00000172346	Mesenchymal
ENSG00000172348	Mesenchymal
ENSG00000172379	Mesenchymal
ENSG00000172403	Mesenchymal
ENSG00000172465	Mesenchymal
ENSG00000172638	Mesenchymal
ENSG00000172716	Mesenchymal
ENSG00000172789	Mesenchymal
ENSG00000172824	Mesenchymal
ENSG00000172889	Mesenchymal
ENSG00000172935	Mesenchymal
ENSG00000172985	Mesenchymal
ENSG00000173068	Mesenchymal
ENSG00000173175	Mesenchymal
ENSG00000173269	Mesenchymal
ENSG00000173482	Mesenchymal
ENSG00000173530	Mesenchymal
ENSG00000173546	Mesenchymal
ENSG00000173598	Mesenchymal
ENSG00000173641	Mesenchymal
ENSG00000173706	Mesenchymal
ENSG00000173757	Mesenchymal
ENSG00000173867	Mesenchymal
ENSG00000173918	Mesenchymal
ENSG00000174059	Mesenchymal
ENSG00000174080	Mesenchymal
ENSG00000174099	Mesenchymal
ENSG00000174175	Mesenchymal
ENSG00000174348	Mesenchymal
ENSG00000175084	Mesenchymal
ENSG00000175130	Mesenchymal
ENSG00000175183	Mesenchymal
ENSG00000175265	Mesenchymal
ENSG00000175287	Mesenchymal
ENSG00000175727	Mesenchymal
ENSG00000175745	Mesenchymal
ENSG00000175879	Mesenchymal
ENSG00000175906	Mesenchymal
ENSG00000176435	Mesenchymal
ENSG00000176485	Mesenchymal
ENSG00000176956	Mesenchymal
ENSG00000176971	Mesenchymal
ENSG00000177363	Mesenchymal
ENSG00000177374	Mesenchymal
ENSG00000177432	Mesenchymal
ENSG00000177469	Mesenchymal
ENSG00000177519	Mesenchymal
ENSG00000177606	Mesenchymal
ENSG00000177679	Mesenchymal
ENSG00000177875	Mesenchymal
ENSG00000177990	Mesenchymal
ENSG00000178202	Mesenchymal
ENSG00000178222	Mesenchymal
ENSG00000178498	Mesenchymal
ENSG00000178573	Mesenchymal
ENSG00000178718	Mesenchymal
ENSG00000179094	Mesenchymal
ENSG00000179388	Mesenchymal
ENSG00000179431	Mesenchymal
ENSG00000179715	Mesenchymal
ENSG00000179772	Mesenchymal
ENSG00000179776	Mesenchymal
ENSG00000179796	Mesenchymal
ENSG00000179820	Mesenchymal
ENSG00000180190	Mesenchymal
ENSG00000180447	Mesenchymal
ENSG00000180806	Mesenchymal
ENSG00000181031	Mesenchymal
ENSG00000181381	Mesenchymal
ENSG00000182022	Mesenchymal
ENSG00000182132	Mesenchymal
ENSG00000182175	Mesenchymal
ENSG00000182230	Mesenchymal
ENSG00000182326	Mesenchymal
ENSG00000182534	Mesenchymal
ENSG00000182568	Mesenchymal
ENSG00000182575	Mesenchymal
ENSG00000182636	Mesenchymal
ENSG00000182704	Mesenchymal
ENSG00000182871	Mesenchymal
ENSG00000182916	Mesenchymal
ENSG00000183054	Mesenchymal
ENSG00000183092	Mesenchymal
ENSG00000183098	Mesenchymal
ENSG00000183386	Mesenchymal
ENSG00000183569	Mesenchymal
ENSG00000183578	Mesenchymal
ENSG00000183580	Mesenchymal
ENSG00000183688	Mesenchymal
ENSG00000183722	Mesenchymal
ENSG00000183741	Mesenchymal
ENSG00000183770	Mesenchymal
ENSG00000183779	Mesenchymal
ENSG00000183793	Mesenchymal
ENSG00000183801	Mesenchymal
ENSG00000183889	Mesenchymal
ENSG00000183963	Mesenchymal
ENSG00000184113	Mesenchymal
ENSG00000184205	Mesenchymal
ENSG00000184232	Mesenchymal
ENSG00000184271	Mesenchymal
ENSG00000184304	Mesenchymal
ENSG00000184500	Mesenchymal
ENSG00000184515	Mesenchymal
ENSG00000184702	Mesenchymal
ENSG00000184785	Mesenchymal
ENSG00000184905	Mesenchymal
ENSG00000184985	Mesenchymal
ENSG00000185010	Mesenchymal
ENSG00000185022	Mesenchymal
ENSG00000185052	Mesenchymal
ENSG00000185070	Mesenchymal
ENSG00000185201	Mesenchymal
ENSG00000185222	Mesenchymal
ENSG00000185274	Mesenchymal
ENSG00000185432	Mesenchymal
ENSG00000185551	Mesenchymal
ENSG00000185565	Mesenchymal
ENSG00000185585	Mesenchymal
ENSG00000185652	Mesenchymal
ENSG00000185787	Mesenchymal
ENSG00000185909	Mesenchymal
ENSG00000185950	Mesenchymal
ENSG00000186310	Mesenchymal
ENSG00000186352	Mesenchymal
ENSG00000186642	Mesenchymal
ENSG00000186854	Mesenchymal
ENSG00000186994	Mesenchymal
[truncated: 2,580 more rows]
