# Supplementary material for: Integrative transcriptomic analysis of Korean high-grade serous ovarian cancer
Source: PLoS Genet. 2025 Sep 15;21(9):e1011660. doi: 10.1371/journal.pgen.1011660 (PMC12494275; doi:10.1371/journal.pgen.1011660)
Supplement: S5 Table — (XLSX) [file pgen.1011660.s013.xlsx]

## Sheet: Table S5
Cell line	Annotation
COV362	Mesenchymal
59M	Mesenchymal
OVCAR8	Mesenchymal
COV504	Mesenchymal
NIHOVCAR3	Differentiated
ONCODG1	Differentiated
CAOV4	Differentiated
OAW28	Differentiated
COV318	Differentiated
OVSAHO	Differentiated
KURAMOCHI	Differentiated
FUOV1	Differentiated
OV90	Proliferative
TYKNU	Proliferative
OVCAR5	Proliferative
JHOS2	Estrogen/Immunoreactive
OVKATE	Estrogen/Immunoreactive
SNU8	Estrogen/Immunoreactive
JHOS4	Estrogen/Immunoreactive
OVCAR4	Estrogen/Immunoreactive
CAOV3	Estrogen/Immunoreactive
