# Supplementary material for: Integrative transcriptomic analysis of Korean high-grade serous ovarian cancer
Source: PLoS Genet. 2025 Sep 15;21(9):e1011660. doi: 10.1371/journal.pgen.1011660 (PMC12494275; doi:10.1371/journal.pgen.1011660)
Supplement: S6 Table — (XLSX) [file pgen.1011660.s014.xlsx]

## Sheet: Table S6
Ensembl	baseMean	log2FoldChange	lfcSE	stat	pvalue	padj	symbol
ENSG00000197766	335.902	-3.20001	0.461493	-6.93405	4.08948e-12	7.16067e-08	CFD
ENSG00000187479	1765.18	-3.06205	0.475441	-6.44044	1.19127e-10	1.04296e-06	C11orf96
ENSG00000146700	108.702	1.85994	0.302818	6.14209	8.14439e-10	4.75361e-06	SSC4D
ENSG00000142700	3.88875	4.27087	0.708413	6.02878	1.65205e-09	7.23186e-06	DMRTA2
ENSG00000131471	705.258	-2.76691	0.464752	-5.95353	2.62419e-09	9.18991e-06	AOC3
ENSG00000143184	26.7637	2.24098	0.379616	5.90329	3.56332e-09	1.0399e-05	XCL1
ENSG00000148798	30.7688	2.86625	0.498667	5.74783	9.03977e-09	2.26123e-05	INA
ENSG00000130176	1379.33	-2.79646	0.495921	-5.63891	1.71125e-08	3.7455e-05	CNN1
ENSG00000170323	113.207	-4.06307	0.724491	-5.60818	2.04471e-08	3.97809e-05	FABP4
ENSG00000163431	1099.09	-2.74595	0.493256	-5.56699	2.59178e-08	4.5382e-05	LMOD1
ENSG00000002726	228.185	2.96557	0.545169	5.43972	5.33637e-08	8.49453e-05	AOC1
ENSG00000158859	1312.25	-2.47283	0.458033	-5.39881	6.70856e-08	9.78891e-05	ADAMTS4
ENSG00000184113	436.166	-2.4276	0.451344	-5.3786	7.50662e-08	0.000101108	CLDN5
ENSG00000204397	225.474	-1.0685	0.200603	-5.32643	1.00162e-07	0.000125274	CARD16
ENSG00000162747	15.8612	-2.60835	0.498116	-5.23642	1.63718e-07	0.000179169	FCGR3B
ENSG00000188257	590.006	-3.56801	0.681381	-5.23644	1.63701e-07	0.000179169	PLA2G2A
ENSG00000197008	138.166	0.795391	0.152289	5.2229	1.76141e-07	0.000181426	ZNF138
ENSG00000122367	60.3703	-2.35084	0.462812	-5.07947	3.78489e-07	0.000368185	LDB3
ENSG00000105889	10.4007	2.00217	0.395947	5.05666	4.26674e-07	0.000373553	STEAP1B
ENSG00000133392	2524.48	-2.99968	0.592472	-5.06298	4.12743e-07	0.000373553	MYH11
ENSG00000173809	15.0845	2.12416	0.420991	5.04561	4.52078e-07	0.000375534	TDRD12
ENSG00000188010	220.78	0.855297	0.169788	5.03743	4.7183e-07	0.000375534	MORN2
ENSG00000077232	2146.38	0.836643	0.166521	5.02425	5.05403e-07	0.000384766	DNAJC10
ENSG00000010379	80.4509	2.42394	0.485701	4.9906	6.01905e-07	0.000421574	SLC6A13
ENSG00000136244	332.74	-2.83025	0.566377	-4.99712	5.8193e-07	0.000421574	IL6
ENSG00000160593	316.108	-1.9807	0.398326	-4.97255	6.60769e-07	0.000445002	JAML
ENSG00000267978	2.65366	3.96939	0.801088	4.955	7.2329e-07	0.000469067	MAGEA9B
ENSG00000278299	22.2383	-4.81296	0.977701	-4.92273	8.53467e-07	0.000533721	TBC1D3C
ENSG00000170965	7.78867	2.58614	0.526536	4.9116	9.03344e-07	0.000545433	PLAC1
ENSG00000139354	72.5831	1.11589	0.231133	4.82792	1.37966e-06	0.000805262	GAS2L3
ENSG00000204899	142.122	0.86841	0.180228	4.81839	1.44718e-06	0.000817421	MZT1
ENSG00000112309	4.28861	2.81304	0.586932	4.79279	1.6448e-06	0.000873961	B3GAT2
ENSG00000148942	26.3581	2.37278	0.495103	4.79251	1.6471e-06	0.000873961	SLC5A12
ENSG00000127472	101.351	-2.55783	0.535411	-4.77731	1.77653e-06	0.000890111	PLA2G5
ENSG00000166793	116.495	-1.69026	0.353902	-4.77606	1.78767e-06	0.000890111	YPEL4
ENSG00000167676	266.316	-1.74122	0.365272	-4.76693	1.87059e-06	0.000890111	PLIN4
ENSG00000189129	54.4722	-2.49358	0.523222	-4.76582	1.88087e-06	0.000890111	PLAC9
ENSG00000126759	86.6326	-1.37774	0.290898	-4.73615	2.17814e-06	0.00100366	CFP
ENSG00000256771	119.858	0.785057	0.166307	4.72052	2.35239e-06	0.00105616	ZNF253
ENSG00000167261	108.781	-1.88644	0.400109	-4.7148	2.41947e-06	0.00105912	DPEP2
ENSG00000100985	722.22	-2.13915	0.454888	-4.70258	2.56895e-06	0.0010885	MMP9
ENSG00000101938	217.391	-2.37082	0.505024	-4.69446	2.67307e-06	0.0010885	CHRDL1
ENSG00000167165	4.03909	5.31725	1.13217	4.69652	2.64637e-06	0.0010885	UGT1A6
ENSG00000124678	13.0649	1.7776	0.380866	4.66726	3.05243e-06	0.00120507	TCP11
ENSG00000275688	59.7691	-3.73103	0.799916	-4.66428	3.09697e-06	0.00120507	CCL15-CCL14
ENSG00000013364	3328.88	-0.602994	0.130068	-4.63597	3.55261e-06	0.00135231	MVP
ENSG00000166589	110.179	3.18864	0.68873	4.62974	3.66123e-06	0.001364	CDH16
ENSG00000138081	1096.23	0.448957	0.0978149	4.58986	4.4354e-06	0.00161405	FBXO11
ENSG00000182985	691.543	0.962071	0.209975	4.58184	4.60893e-06	0.00161405	CADM1
ENSG00000257524	347.02	-1.17364	0.25611	-4.58257	4.59291e-06	0.00161405	AL157935.3
ENSG00000147655	4.23833	-3.18389	0.696217	-4.57313	4.80485e-06	0.00162217	RSPO2
ENSG00000151287	107.741	0.861927	0.188499	4.57259	4.8174e-06	0.00162217	TEX30
ENSG00000142178	302.498	-1.79429	0.39304	-4.56515	4.99142e-06	0.00164905	SIK1
ENSG00000109929	464.187	0.908904	0.200022	4.54403	5.51893e-06	0.00178956	SC5D
ENSG00000088386	52.5654	2.20394	0.486492	4.53027	5.89093e-06	0.00187546	SLC15A1
ENSG00000169297	13.534	-3.02251	0.66818	-4.5235	6.08254e-06	0.00190188	NR0B1
ENSG00000046774	9.47958	5.80835	1.28534	4.51893	6.21538e-06	0.00190932	MAGEC2
ENSG00000066032	72.5662	2.17955	0.482723	4.51511	6.32831e-06	0.00191049	CTNNA2
ENSG00000143196	275.966	-3.18548	0.706358	-4.50972	6.49135e-06	0.0019265	DPT
ENSG00000088827	1192.31	-1.49385	0.334237	-4.46944	7.84239e-06	0.00201141	SIGLEC1
ENSG00000092529	578.307	-0.853306	0.191254	-4.46164	8.13336e-06	0.00201141	CAPN3
ENSG00000117215	48.4401	-2.54328	0.569572	-4.46525	7.99763e-06	0.00201141	PLA2G2D
ENSG00000118729	24.1242	-2.24045	0.501794	-4.46487	8.01157e-06	0.00201141	CASQ2
ENSG00000133640	74.589	1.85613	0.414658	4.4763	7.59491e-06	0.00201141	LRRIQ1
ENSG00000137090	2.073	2.82245	0.631931	4.46639	7.95509e-06	0.00201141	DMRT1
ENSG00000137101	259.081	-1.45303	0.325715	-4.46105	8.15593e-06	0.00201141	CD72
ENSG00000145936	145.049	-1.79363	0.399594	-4.48864	7.168e-06	0.00201141	KCNMB1
ENSG00000159217	16.5199	3.00034	0.668213	4.49009	7.11928e-06	0.00201141	IGF2BP1
ENSG00000163017	923.498	-2.34993	0.525541	-4.47145	7.76898e-06	0.00201141	ACTG2
ENSG00000164530	46.175	-3.62648	0.809818	-4.47814	7.52965e-06	0.00201141	PI16
ENSG00000173372	3982.45	-1.70569	0.37936	-4.49624	6.9165e-06	0.00201141	C1QA
ENSG00000130755	287.064	-1.44798	0.325559	-4.44766	8.68117e-06	0.00211121	GMFG
ENSG00000188517	76.5448	2.14048	0.481807	4.44262	8.8871e-06	0.00213169	COL25A1
ENSG00000188959	45.1807	2.01639	0.454271	4.43874	9.0489e-06	0.00214117	C9orf152
ENSG00000260802	5.70034	-3.69159	0.83775	-4.40656	1.05027e-05	0.00245204	SERTM2
ENSG00000166816	116.614	-1.14145	0.260204	-4.38673	1.15068e-05	0.00265111	LDHD
ENSG00000161944	12.7437	-1.75885	0.402418	-4.37071	1.23844e-05	0.00278013	ASGR2
ENSG00000166523	45.0374	-1.74847	0.400037	-4.37077	1.23808e-05	0.00278013	CLEC4E
ENSG00000141052	223.118	-2.9267	0.670684	-4.36375	1.27852e-05	0.00282037	MYOCD
ENSG00000187605	472.768	0.599031	0.137328	4.36204	1.28858e-05	0.00282037	TET3
ENSG00000267206	22.3867	-2.77996	0.638304	-4.35522	1.32932e-05	0.00287363	LCN6
ENSG00000108342	17.7705	-2.76495	0.639333	-4.32474	1.52715e-05	0.00318338	CSF3
ENSG00000111249	4.7168	2.07795	0.480054	4.32858	1.50072e-05	0.00318338	CUX2
ENSG00000169093	535.908	-0.614658	0.142071	-4.32643	1.51548e-05	0.00318338	ASMTL
ENSG00000138587	124.63	1.1041	0.255781	4.31657	1.58471e-05	0.0032645	MNS1
ENSG00000152749	193.065	0.711575	0.165032	4.31173	1.61981e-05	0.003298	GPR180
ENSG00000213316	64.5426	-1.37836	0.319954	-4.30798	1.64751e-05	0.00331585	LTC4S
ENSG00000000938	289.327	-1.50981	0.352751	-4.28011	1.86798e-05	0.00360914	FGR
ENSG00000179094	2492.63	-1.2587	0.293802	-4.28418	1.83417e-05	0.00360914	PER1
ENSG00000196433	3.38015	-1.78071	0.416119	-4.27932	1.87463e-05	0.00360914	ASMT
ENSG00000198860	420.858	0.579871	0.135509	4.2792	1.87568e-05	0.00360914	TSEN15
ENSG00000170889	9900.23	-0.656387	0.153756	-4.26902	1.96334e-05	0.00369656	RPS9
ENSG00000174827	26.4786	1.71332	0.401283	4.2696	1.95828e-05	0.00369656	PDZK1
ENSG00000139364	66.9982	1.62007	0.379898	4.26448	2.00365e-05	0.00373234	TMEM132B
ENSG00000162928	330.942	0.616814	0.14475	4.26125	2.03288e-05	0.0037451	PEX13
ENSG00000204577	174.742	-1.64486	0.386206	-4.25902	2.05328e-05	0.0037451	LILRB3
ENSG00000198146	748.717	0.750162	0.176233	4.25665	2.07511e-05	0.0037459	ZNF770
ENSG00000104903	89.2979	-1.28238	0.301541	-4.25274	2.11172e-05	0.00377308	LYL1
ENSG00000123130	723.927	-0.650096	0.153101	-4.24619	2.17433e-05	0.00384572	ACOT9
ENSG00000146859	255.799	-1.07751	0.254566	-4.23273	2.30875e-05	0.00396336	TMEM140
ENSG00000162645	1908.54	-0.883538	0.208733	-4.23287	2.30725e-05	0.00396336	GBP2
ENSG00000168490	136.093	-1.9884	0.469277	-4.23717	2.26357e-05	0.00396336	PHYHIP
ENSG00000163687	15.6347	-2.48118	0.586782	-4.22845	2.35303e-05	0.00400015	DNASE1L3
ENSG00000167874	166.25	-1.54732	0.366633	-4.22035	2.43921e-05	0.00410678	TMEM88
ENSG00000204482	196.412	-1.32159	0.313543	-4.21502	2.49757e-05	0.004165	LST1
ENSG00000023902	1309.79	-0.974492	0.232075	-4.19904	2.68046e-05	0.00434476	PLEKHO1
ENSG00000130948	50.9375	-1.49293	0.355186	-4.20322	2.63139e-05	0.00434476	HSD17B3
ENSG00000140368	150.084	-1.34148	0.319578	-4.19767	2.69671e-05	0.00434476	PSTPIP1
ENSG00000160307	29.6782	-1.79401	0.42745	-4.19701	2.70462e-05	0.00434476	S100B
ENSG00000160951	11.6226	-1.97604	0.471099	-4.19452	2.73447e-05	0.00435277	PTGER1
ENSG00000120802	1017.11	0.705787	0.168712	4.18337	2.87219e-05	0.00445062	TMPO
ENSG00000164054	3523.38	-0.541565	0.129451	-4.18356	2.86982e-05	0.00445062	SHISA5
ENSG00000196616	437.605	-3.59083	0.857863	-4.18579	2.84181e-05	0.00445062	ADH1B
ENSG00000138829	151.766	1.75684	0.420387	4.17912	2.92644e-05	0.00449491	FBN2
ENSG00000068831	190.221	-1.35073	0.323508	-4.17527	2.97635e-05	0.00453182	RASGRP2
ENSG00000182253	342.037	-1.7019	0.408366	-4.16758	3.07844e-05	0.00464686	SYNM
ENSG00000131746	119.824	-2.4185	0.580921	-4.16321	3.13798e-05	0.00469624	TNS4
ENSG00000133958	32.4533	1.41659	0.340596	4.15914	3.19449e-05	0.0047403	UNC79
ENSG00000101460	503.973	-1.02191	0.24655	-4.14482	3.40082e-05	0.00488101	MAP1LC3A
ENSG00000140678	1231.86	-1.47982	0.356908	-4.14623	3.3799e-05	0.00488101	ITGAX
ENSG00000165457	337.231	-1.59538	0.384471	-4.14954	3.33138e-05	0.00488101	FOLR2
ENSG00000267041	60.4692	0.874395	0.210932	4.14539	3.39239e-05	0.00488101	ZNF850
ENSG00000182853	87.6955	-1.59015	0.384214	-4.13872	3.49252e-05	0.00497188	VMO1
ENSG00000090382	949.157	-1.57525	0.381064	-4.13381	3.568e-05	0.00503836	LYZ
ENSG00000123240	1740.33	-0.57949	0.14032	-4.12976	3.63139e-05	0.00508685	OPTN
ENSG00000055955	276.657	-0.954128	0.231749	-4.11708	3.83705e-05	0.00509162	ITIH4
ENSG00000068028	548.467	-0.644739	0.156618	-4.11665	3.84425e-05	0.00509162	RASSF1
ENSG00000085265	107.642	-1.73649	0.421896	-4.11592	3.85642e-05	0.00509162	FCN1
ENSG00000102580	754.08	0.52968	0.128391	4.12551	3.69921e-05	0.00509162	DNAJC3
ENSG00000109881	262.224	0.92297	0.223918	4.12191	3.75741e-05	0.00509162	CCDC34
ENSG00000119535	475.557	-1.33315	0.323953	-4.11526	3.86742e-05	0.00509162	CSF3R
ENSG00000239697	496.8	-0.964514	0.23405	-4.12098	3.7727e-05	0.00509162	TNFSF12
ENSG00000254004	294.17	0.470094	0.114014	4.12311	3.73784e-05	0.00509162	ZNF260
ENSG00000163251	254.874	1.24887	0.303736	4.11168	3.92785e-05	0.00513258	FZD5
ENSG00000112837	70.3142	1.90938	0.465098	4.10533	4.03733e-05	0.00519807	TBX18
ENSG00000119508	937.687	-2.18685	0.532568	-4.10623	4.02164e-05	0.00519807	NR4A3
ENSG00000104894	387.172	-1.45813	0.356374	-4.09158	4.28435e-05	0.0053493	CD37
ENSG00000134072	288.72	-0.823039	0.201296	-4.08869	4.3381e-05	0.0053493	CAMK1
ENSG00000151650	91.9432	-1.32543	0.323806	-4.09331	4.25268e-05	0.0053493	VENTX
ENSG00000152932	10.9521	-2.8859	0.70574	-4.08919	4.32879e-05	0.0053493	RAB3C
ENSG00000161281	83.6485	-1.49889	0.365892	-4.09654	4.19374e-05	0.0053493	COX7A1
ENSG00000180448	520.171	-1.15056	0.281337	-4.08961	4.32107e-05	0.0053493	AC004151.1
ENSG00000110427	54.5473	1.62294	0.397148	4.08649	4.3795e-05	0.00536259	KIAA1549L
ENSG00000138083	1.57952	3.27542	0.801946	4.08434	4.42022e-05	0.00537486	SIX3
ENSG00000132514	115.76	-2.0006	0.490093	-4.08208	4.46337e-05	0.0053899	CLEC10A
ENSG00000256061	50.5474	0.909418	0.222914	4.07969	4.50965e-05	0.00540849	DNAAF4
ENSG00000119844	558.375	0.57409	0.140874	4.07521	4.59733e-05	0.00543914	AFTPH
ENSG00000178752	124.583	1.72271	0.422655	4.07592	4.58323e-05	0.00543914	ERFE
ENSG00000162413	642.038	-0.724401	0.177947	-4.07089	4.68348e-05	0.00550061	KLHL21
ENSG00000178789	33.992	-1.78885	0.439577	-4.06947	4.71212e-05	0.00550061	CD300LB
ENSG00000046647	308.113	-0.531717	0.130901	-4.06197	4.86601e-05	0.00556888	GEMIN8
ENSG00000158234	202.77	0.842573	0.207376	4.06302	4.84414e-05	0.00556888	FAIM
ENSG00000276409	294.354	-2.72962	0.671534	-4.06476	4.80828e-05	0.00556888	CCL14
ENSG00000004660	309.24	-0.805318	0.199025	-4.04632	5.20295e-05	0.00572737	CAMKK1
ENSG00000100448	16.6834	-3.03307	0.748395	-4.05277	5.06142e-05	0.00572737	CTSG
ENSG00000105711	184.293	-1.10732	0.273621	-4.04693	5.18928e-05	0.00572737	SCN1B
ENSG00000132517	13.1394	1.77942	0.439479	4.04893	5.14532e-05	0.00572737	SLC52A1
ENSG00000159263	40.3334	2.98663	0.73836	4.04495	5.23346e-05	0.00572737	SIM2
ENSG00000181804	130.707	-1.19051	0.293988	-4.04951	5.13246e-05	0.00572737	SLC9A9
ENSG00000187288	11.3281	-3.88055	0.959284	-4.04526	5.22646e-05	0.00572737	CIDEC
ENSG00000127989	149.424	0.558573	0.138168	4.04272	5.28338e-05	0.00574609	MTERF1
ENSG00000118418	1275.34	0.657358	0.162722	4.03976	5.35064e-05	0.00578331	HMGN3
ENSG00000173110	338.496	-1.33544	0.330933	-4.03538	5.45141e-05	0.00585608	HSPA6
ENSG00000162961	508.422	0.586678	0.145558	4.03055	5.56467e-05	0.00593267	DPY30
ENSG00000198242	7908.58	-0.604999	0.150144	-4.02946	5.59046e-05	0.00593267	RPL23A
ENSG00000018625	85.1361	-2.29369	0.572087	-4.00934	6.08889e-05	0.0061628	ATP1A2
ENSG00000100599	438.857	-0.856433	0.213551	-4.01043	6.06085e-05	0.0061628	AL159141.1
ENSG00000114353	4434.01	-0.520564	0.129722	-4.01291	5.99745e-05	0.0061628	GNAI2
ENSG00000115904	898.42	0.494862	0.123394	4.01042	6.06107e-05	0.0061628	SOS1
ENSG00000131669	848.458	-0.7311	0.182262	-4.01125	6.03971e-05	0.0061628	NINJ1
ENSG00000135094	325.927	-1.64639	0.41028	-4.01285	5.99908e-05	0.0061628	SDS
ENSG00000185742	2.32245	3.1541	0.786632	4.00962	6.08161e-05	0.0061628	C11orf87
ENSG00000187783	8.51164	2.62963	0.655111	4.01403	5.9692e-05	0.0061628	TMEM72
ENSG00000100365	299.453	-1.26307	0.315719	-4.00061	6.31784e-05	0.00628553	NCF4
ENSG00000116786	1338.15	-0.529761	0.132401	-4.00118	6.30265e-05	0.00628553	PLEKHM2
ENSG00000131203	632.549	-1.71294	0.428133	-4.00095	6.30883e-05	0.00628553	IDO1
ENSG00000090339	1972.6	-1.19783	0.300089	-3.99159	6.56313e-05	0.0064562	ICAM1
ENSG00000100292	1470.39	-1.48206	0.371285	-3.99171	6.55992e-05	0.0064562	HMOX1
ENSG00000112799	130.941	-1.44832	0.36304	-3.98941	6.62367e-05	0.00647935	LY86
ENSG00000011600	1253.32	-1.29523	0.325384	-3.98061	6.87393e-05	0.00661332	TYROBP
ENSG00000076344	441.867	-1.42828	0.358679	-3.98206	6.83217e-05	0.00661332	RGS11
ENSG00000131042	330.303	-1.33054	0.334184	-3.98145	6.84955e-05	0.00661332	LILRB2
ENSG00000109321	134.63	-1.91821	0.482527	-3.97534	7.02774e-05	0.00672436	AREG
ENSG00000105499	142.967	-1.06179	0.267324	-3.97193	7.12913e-05	0.0067493	PLA2G4C
ENSG00000116337	1398.69	-0.546924	0.137699	-3.97188	7.1309e-05	0.0067493	AMPD2
ENSG00000117009	56.4434	-1.72674	0.435835	-3.96191	7.4352e-05	0.00692502	KMO
ENSG00000197540	27.2742	-1.62939	0.411147	-3.96302	7.4007e-05	0.00692502	GZMM
ENSG00000198502	1377.92	-3.59522	0.907297	-3.96256	7.41491e-05	0.00692502	HLA-DRB5
ENSG00000083067	20.8304	-1.84184	0.465449	-3.95712	7.58576e-05	0.00695954	TRPM3
ENSG00000130653	724.306	-1.0545	0.266477	-3.95721	7.58301e-05	0.00695954	PNPLA7
ENSG00000135625	11.1489	-2.30241	0.581865	-3.95694	7.59151e-05	0.00695954	EGR4
ENSG00000160339	4.25797	-2.74423	0.694498	-3.95139	7.76994e-05	0.00708602	FCN2
ENSG00000010327	3332.61	-1.0707	0.271316	-3.94631	7.93642e-05	0.0071085	STAB1
ENSG00000138944	95.5549	-1.77472	0.449825	-3.94535	7.9682e-05	0.0071085	SHISAL1
ENSG00000143727	1082.9	0.525661	0.133107	3.94915	7.84289e-05	0.0071085	ACP1
ENSG00000182986	623.402	0.637286	0.161529	3.94533	7.96915e-05	0.0071085	ZNF320
ENSG00000188290	210.287	-1.22048	0.309416	-3.94447	7.99757e-05	0.0071085	HES4
ENSG00000186994	126.48	-1.41053	0.357721	-3.9431	8.04362e-05	0.00711333	KANK3
ENSG00000112029	85.9663	0.702675	0.178583	3.93473	8.3291e-05	0.00725585	FBXO5
ENSG00000149823	1409.11	-0.47913	0.121732	-3.93594	8.28722e-05	0.00725585	VPS51
ENSG00000184313	354.194	-1.055	0.268065	-3.93562	8.29821e-05	0.00725585	MROH7
ENSG00000119986	323.427	-1.12163	0.285263	-3.93191	8.42752e-05	0.00728409	AVPI1
ENSG00000162244	11137.1	-0.700905	0.178283	-3.93142	8.44472e-05	0.00728409	RPL29
ENSG00000173890	93.8531	1.3383	0.34057	3.9296	8.5089e-05	0.00730347	GPR160
ENSG00000048991	433.121	0.507174	0.129262	3.9236	8.72353e-05	0.00745117	R3HDM1
ENSG00000141480	991.289	-0.838951	0.214103	-3.91845	8.9121e-05	0.00753869	ARRB2
ENSG00000175175	17.2583	1.84947	0.47186	3.91953	8.87211e-05	0.00753869	PPM1E
ENSG00000130844	1837.07	-1.34709	0.34396	-3.91643	8.98714e-05	0.00756561	ZNF331
ENSG00000143556	25.4382	-2.7667	0.707094	-3.91277	9.12439e-05	0.00762493	S100A7
ENSG00000165006	1004.9	-0.414214	0.105877	-3.91223	9.14469e-05	0.00762493	UBAP1
ENSG00000182566	5.74122	-2.59657	0.664098	-3.90991	9.23291e-05	0.007662	CLEC4G
ENSG00000006611	16.5415	2.19315	0.561704	3.90447	9.44338e-05	0.0077997	USH1C
ENSG00000255833	9.47549	-2.15566	0.552326	-3.90288	9.50564e-05	0.00781426	TIFAB
ENSG00000116741	1741.28	-1.55848	0.399564	-3.90045	9.60133e-05	0.00785604	RGS2
ENSG00000170909	98.7331	-1.38413	0.355075	-3.89814	9.6933e-05	0.00787606	OSCAR
ENSG00000239998	34.0478	-1.46706	0.376403	-3.89758	9.71575e-05	0.00787606	LILRA2
ENSG00000101335	8655.83	-1.17173	0.300847	-3.89476	9.82962e-05	0.00793164	MYL9
ENSG00000100429	801.453	-0.645251	0.165731	-3.89337	9.88605e-05	0.00794058	HDAC10
ENSG00000101353	46.4176	-0.922816	0.237109	-3.89195	9.94434e-05	0.00795093	MROH8
ENSG00000153902	120.957	-1.60414	0.41308	-3.88336	0.000103022	0.00819962	LGI4
ENSG00000155897	22.9396	-2.98733	0.769934	-3.87998	0.000104466	0.00827692	ADCY8
ENSG00000183092	82.1891	-1.37245	0.354224	-3.87454	0.000106825	0.0084257	BEGAIN
ENSG00000185269	34.6207	1.58903	0.410671	3.86936	0.000109121	0.0085682	NOTUM
ENSG00000166091	3.19616	-3.28064	0.848282	-3.86739	0.000110006	0.00859911	CMTM5
ENSG00000204472	495.947	-1.19678	0.309689	-3.86447	0.000111329	0.00866386	AIF1
ENSG00000147570	12.3633	-1.89731	0.49114	-3.86307	0.000111969	0.0086751	DNAJC5B
ENSG00000130592	639.684	-1.18436	0.306792	-3.86047	0.000113167	0.00870673	LSP1
ENSG00000171777	46.9423	-1.18833	0.307854	-3.86003	0.000113371	0.00870673	RASGRP4
ENSG00000143401	781.627	0.69558	0.180454	3.85462	0.000115912	0.00886295	ANP32E
ENSG00000142347	529.162	-1.1797	0.306214	-3.85254	0.000116901	0.00889974	MYO1F
ENSG00000182179	2259.25	-0.609364	0.158319	-3.84896	0.000118621	0.00899154	UBA7
ENSG00000050393	548.35	0.598332	0.155573	3.84598	0.000120071	0.00906229	MCUR1
ENSG00000130830	480.78	-0.945585	0.246049	-3.84307	0.000121503	0.00913101	MPP1
ENSG00000141668	8.49667	2.8293	0.736717	3.84042	0.000122824	0.00915169	CBLN2
ENSG00000234068	2.00132	2.79058	0.726612	3.84054	0.000122765	0.00915169	PAGE2
ENSG00000109111	1665.73	-0.455636	0.118923	-3.83134	0.000127447	0.00937643	SUPT6H
ENSG00000172936	826.029	-0.509815	0.133023	-3.83252	0.000126838	0.00937643	MYD88
ENSG00000218739	560.228	0.474153	0.123728	3.83222	0.000126994	0.00937643	CEBPZOS
ENSG00000115268	6167.65	-0.591288	0.154456	-3.82819	0.00012909	0.0094576	RPS15
ENSG00000175084	1337.78	-2.02111	0.52853	-3.82402	0.000131295	0.00957903	DES
ENSG00000261652	23.0927	0.845701	0.22134	3.82083	0.000133003	0.00966339	C15orf65
ENSG00000198756	52.119	-1.34958	0.353353	-3.81936	0.000133799	0.00968105	COLGALT2
ENSG00000105122	291.222	-1.24193	0.325272	-3.81814	0.00013446	0.00968884	RASAL3
ENSG00000084073	667.271	0.639709	0.167646	3.81584	0.000135723	0.0097398	ZMPSTE24
ENSG00000062524	59.4146	1.42446	0.374166	3.80703	0.000140647	0.00975626	LTK
ENSG00000092758	285.449	1.60743	0.421837	3.81054	0.000138663	0.00975626	COL9A3
ENSG00000105982	30.763	0.997078	0.261928	3.80669	0.000140839	0.00975626	RNF32
ENSG00000145526	13.8122	2.34112	0.614635	3.80895	0.000139558	0.00975626	CDH18
ENSG00000162711	89.294	-1.34005	0.352045	-3.80647	0.000140967	0.00975626	NLRP3
ENSG00000171772	31.5635	3.06584	0.805272	3.80721	0.000140545	0.00975626	SYCE1
ENSG00000172331	261.606	0.612893	0.160757	3.81256	0.000137537	0.00975626	BPGM
ENSG00000182010	106.756	1.00999	0.264943	3.81212	0.00013778	0.00975626	RTKN2
ENSG00000197253	125.509	-2.31722	0.608565	-3.80768	0.000140277	0.00975626	TPSB2
ENSG00000158050	498.427	-1.29127	0.339369	-3.80491	0.000141857	0.00977921	DUSP2
ENSG00000173213	3.82342	2.06969	0.544324	3.80231	0.000143351	0.00980615	TUBB8B
ENSG00000185480	85.1725	0.863799	0.227179	3.80228	0.000143368	0.00980615	PARPBP
ENSG00000129911	371.3	-0.624439	0.164355	-3.79933	0.000145087	0.00982091	KLF16
ENSG00000177000	739.097	-0.740286	0.194796	-3.80032	0.00014451	0.00982091	MTHFR
ENSG00000197168	102.898	1.31997	0.347449	3.79903	0.000145266	0.00982091	NEK5
ENSG00000135838	339.222	-1.24472	0.328014	-3.79472	0.00014781	0.00990788	NPL
ENSG00000184524	10.6658	-1.96576	0.518126	-3.79398	0.00014825	0.00990788	CEND1
ENSG00000184811	8.14491	-4.23602	1.11637	-3.79445	0.000147969	0.00990788	TRARG1
ENSG00000185386	381.386	-0.937485	0.247182	-3.79269	0.000149025	0.0099218	MAPK11
ENSG00000127528	855.762	-1.54518	0.407529	-3.79158	0.000149689	0.00992824	KLF2
ENSG00000100258	1587.17	-0.633039	0.167012	-3.79039	0.000150412	0.00993852	LMF2
ENSG00000126264	127.384	-1.26798	0.335085	-3.78404	0.000154303	0.0101573	HCST
ENSG00000180257	140.198	0.70927	0.187668	3.77938	0.000157221	0.0103107	ZNF816
ENSG00000147443	150.522	-1.22875	0.325206	-3.77837	0.000157858	0.0103137	DOK2
ENSG00000007264	80.0672	-1.39413	0.369093	-3.77717	0.000158621	0.0103251	MATK
ENSG00000140459	143.027	-1.77992	0.471562	-3.77453	0.00016031	0.0103712	CYP11A1
ENSG00000185090	93.6641	1.07091	0.283743	3.77421	0.000160514	0.0103712	MANEAL
ENSG00000087338	281.973	0.578118	0.153265	3.77202	0.00016193	0.0103861	GMCL1
ENSG00000135953	164.99	0.40467	0.107271	3.77242	0.000161674	0.0103861	MFSD9
ENSG00000029534	33.8965	1.44409	0.382973	3.77074	0.000162765	0.0104015	ANK1
ENSG00000180767	9.67572	-1.63756	0.434395	-3.76976	0.000163403	0.0104043	CHST13
ENSG00000197629	456.784	-1.22379	0.324898	-3.7667	0.000165417	0.0104944	MPEG1
ENSG00000141497	217.342	-0.991728	0.263418	-3.76484	0.000166655	0.0104969	ZMYND15
ENSG00000188227	199.595	0.695811	0.184813	3.76496	0.000166579	0.0104969	ZNF793
ENSG00000133107	20.2575	-1.48353	0.394316	-3.76229	0.000168367	0.0105667	TRPC4
ENSG00000141446	278.282	0.43237	0.115194	3.7534	0.00017445	0.0109094	ESCO1
ENSG00000186827	72.0988	-1.04453	0.278383	-3.75213	0.000175338	0.0109259	TNFRSF4
ENSG00000148841	831.674	-0.851108	0.226906	-3.75094	0.000176176	0.0109391	ITPRIP
ENSG00000015285	258.825	-1.11304	0.296904	-3.74881	0.000177676	0.0109933	WAS
ENSG00000105639	535.008	-1.03487	0.276643	-3.74082	0.000183424	0.0112631	JAK3
ENSG00000151575	69.5358	0.973632	0.260268	3.74089	0.000183369	0.0112631	TEX9
ENSG00000198453	124.011	0.528842	0.141399	3.74007	0.000183966	0.0112631	ZNF568
ENSG00000198523	110.915	-2.21568	0.592835	-3.73743	0.000185912	0.0113426	PLN
ENSG00000034152	922.805	-0.635446	0.170167	-3.73426	0.000188272	0.0114467	MAP2K3
ENSG00000137076	4829.36	-0.555624	0.148975	-3.72964	0.000191753	0.011618	TLN1
ENSG00000020426	200.787	0.506786	0.136148	3.72232	0.000197403	0.0116642	MNAT1
ENSG00000026751	234.997	-1.57485	0.423058	-3.72255	0.000197221	0.0116642	SLAMF7
ENSG00000108828	2347.79	-0.813782	0.218517	-3.72411	0.000196002	0.0116642	VAT1
ENSG00000123689	298.328	-1.35033	0.362866	-3.72128	0.000198213	0.0116642	G0S2
ENSG00000135596	1227.12	-0.97646	0.262155	-3.72474	0.000195514	0.0116642	MICAL1
ENSG00000144331	33.2667	-1.82837	0.490507	-3.72752	0.000193376	0.0116642	ZNF385B
ENSG00000167549	165.834	-1.27332	0.342042	-3.72271	0.000197095	0.0116642	CORO6
ENSG00000170270	164.315	0.617732	0.166014	3.72096	0.000198464	0.0116642	GON7
ENSG00000181092	12.9927	-6.31292	1.69661	-3.7209	0.000198512	0.0116642	ADIPOQ
ENSG00000148180	9339.1	-0.73827	0.198469	-3.71983	0.000199356	0.0116699	GSN
ENSG00000149633	108.794	-1.64923	0.443449	-3.71909	0.000199942	0.0116699	KIAA1755
ENSG00000267179	9.40296	-1.65398	0.44518	-3.71529	0.000202967	0.0118072	AC008770.2
ENSG00000162981	173.747	1.35252	0.364212	3.71356	0.000204366	0.0118492	LRATD1
ENSG00000184205	3432.96	-1.16665	0.31428	-3.71213	0.000205526	0.0118771	TSPYL2
ENSG00000164970	405.843	-0.561477	0.151299	-3.71105	0.000206402	0.0118885	FAM219A
ENSG00000108799	878.853	-0.567727	0.153031	-3.70987	0.000207366	0.0119048	EZH1
ENSG00000102471	318.236	0.678052	0.182813	3.709	0.00020808	0.0119068	NDFIP2
ENSG00000166159	3.62263	2.91708	0.7871	3.70611	0.000210464	0.012004	LRTM2
ENSG00000124232	7.33601	2.72417	0.735221	3.70523	0.000211196	0.0120066	RBPJL
ENSG00000136122	146.875	0.853435	0.230511	3.70236	0.0002136	0.012104	BORA
ENSG00000172247	25.9211	-1.29975	0.351197	-3.70093	0.000214814	0.0121335	C1QTNF4
ENSG00000158717	538.183	-0.70572	0.19083	-3.69817	0.000217162	0.0122267	RNF166
ENSG00000122490	655.144	-0.565143	0.153063	-3.69222	0.000222304	0.0124761	SLC66A2
ENSG00000126353	48.681	-1.65865	0.449418	-3.69065	0.000223682	0.0125133	CCR7
ENSG00000137752	359.615	-0.800733	0.217214	-3.68638	0.000227464	0.0126844	CASP1
ENSG00000167083	27.192	-1.21803	0.33069	-3.68331	0.000230225	0.0127787	GNGT2
ENSG00000175087	131.896	0.674664	0.183189	3.68288	0.000230614	0.0127787	PDIK1L
ENSG00000075234	306.082	-0.559321	0.151925	-3.68156	0.000231814	0.0128046	TTC38
ENSG00000123243	731.086	-1.31551	0.357641	-3.67829	0.000234805	0.0129016	ITIH5
ENSG00000167619	16.4731	1.47526	0.4011	3.67803	0.000235044	0.0129016	TMEM145
ENSG00000110435	318.357	0.495525	0.134776	3.67666	0.000236309	0.0129306	PDHX
ENSG00000204983	67.7151	1.94897	0.530217	3.6758	0.000237102	0.0129335	PRSS1
ENSG00000178057	618.335	-0.541968	0.147493	-3.67453	0.00023829	0.0129579	NDUFAF3
ENSG00000065325	6.19471	-2.81335	0.766285	-3.67142	0.000241207	0.0129967	GLP2R
ENSG00000108823	19.2293	-2.29633	0.625433	-3.67159	0.000241045	0.0129967	SGCA
ENSG00000169994	45.2623	1.33525	0.363768	3.67061	0.000241972	0.0129967	MYO7B
ENSG00000171208	99.8636	0.939928	0.256043	3.67098	0.000241621	0.0129967	NETO2
ENSG00000155719	14.1292	-1.84303	0.502629	-3.66678	0.000245626	0.0131415	OTOA
ENSG00000275385	120.297	-2.60234	0.709818	-3.66621	0.000246168	0.0131415	CCL18
ENSG00000160255	1361.14	-1.20796	0.329798	-3.66272	0.000249549	0.013242	ITGB2
ENSG00000168899	435.6	-0.957982	0.26155	-3.66271	0.000249564	0.013242	VAMP5
ENSG00000166819	30.4017	-1.47937	0.404065	-3.6612	0.000251032	0.0132797	PLIN1
ENSG00000108984	163.768	0.665646	0.181894	3.65952	0.000252687	0.0132869	MAP2K6
ENSG00000133243	1441.91	-0.418462	0.114333	-3.66002	0.000252198	0.0132869	BTBD2
ENSG00000105373	4269.19	-0.602951	0.164867	-3.6572	0.00025499	0.0133679	NOP53
ENSG00000114107	441.689	0.688869	0.188677	3.65104	0.000261178	0.0135303	CEP70
ENSG00000128482	63.8881	-1.10732	0.303206	-3.65203	0.000260175	0.0135303	RNF112
ENSG00000144655	1352.11	-1.00409	0.275009	-3.6511	0.000261119	0.0135303	CSRNP1
ENSG00000160271	2731.69	-0.687144	0.188166	-3.65179	0.000260421	0.0135303	RALGDS
ENSG00000084453	31.427	2.27439	0.623399	3.64837	0.000263906	0.0136313	SLCO1A2
ENSG00000010322	2632.9	-0.473821	0.130036	-3.64376	0.000268686	0.0137564	NISCH
ENSG00000123329	304.098	-1.13036	0.310158	-3.64447	0.000267947	0.0137564	ARHGAP9
ENSG00000131943	403.958	-0.422722	0.11599	-3.64447	0.000267948	0.0137564	C19orf12
ENSG00000059122	930.218	-0.592069	0.162694	-3.63916	0.000273529	0.0138965	FLYWCH1
ENSG00000140090	14.235	-1.46791	0.403295	-3.6398	0.000272848	0.0138965	SLC24A4
ENSG00000176095	727.728	-0.412714	0.113417	-3.6389	0.000273803	0.0138965	IP6K1
ENSG00000066336	448.663	-1.04735	0.287885	-3.63808	0.000274677	0.0139006	SPI1
ENSG00000119772	1066.51	0.490778	0.134974	3.63609	0.000276804	0.0139277	DNMT3A
ENSG00000275302	206.278	-1.24666	0.342851	-3.63615	0.000276739	0.0139277	CCL4
ENSG00000100632	1042.24	0.398782	0.109727	3.63431	0.000278727	0.0139443	ERH
ENSG00000197172	2.7516	4.95467	1.36307	3.63493	0.000278056	0.0139443	MAGEA6
ENSG00000163421	11.8539	2.65899	0.732045	3.63228	0.00028093	0.0140145	PROK2
ENSG00000173210	195.311	-1.35145	0.372467	-3.62837	0.000285218	0.0141754	ABLIM3
ENSG00000187860	124.843	0.883963	0.243659	3.62786	0.000285775	0.0141754	CCDC157
ENSG00000158477	9.40227	-2.41251	0.66537	-3.62582	0.000288044	0.0142075	CD1A
ENSG00000167601	788.791	-0.993015	0.273821	-3.62651	0.000287276	0.0142075	AXL
ENSG00000127125	805.089	0.486908	0.134341	3.62443	0.000289602	0.0142442	PPCS
ENSG00000151233	283.521	0.48546	0.134041	3.62171	0.000292661	0.0143142	GXYLT1
ENSG00000224531	165.687	0.527954	0.145764	3.62197	0.000292364	0.0143142	SMIM13
ENSG00000136250	120.607	-1.28042	0.353796	-3.6191	0.000295633	0.0144193	AOAH
ENSG00000095794	603.599	-1.04095	0.287965	-3.61483	0.000300546	0.0144974	CREM
ENSG00000186854	327.063	-1.76846	0.489056	-3.61607	0.000299104	0.0144974	TRABD2A
ENSG00000197124	204.534	0.780941	0.215996	3.61553	0.000299728	0.0144974	ZNF682
ENSG00000213793	288.251	0.869066	0.240402	3.61506	0.000300283	0.0144974	ZNF888
ENSG00000155657	56.7333	-1.45669	0.403422	-3.61084	0.000305207	0.0146818	TTN
ENSG00000078061	1275.91	-0.409321	0.11339	-3.60983	0.000306392	0.0146984	ARAF
ENSG00000124209	729.138	0.322425	0.0894236	3.60559	0.000311443	0.0148999	RAB22A
ENSG00000105609	263.239	-1.55483	0.431676	-3.60184	0.00031597	0.0149674	LILRB5
ENSG00000141506	202.99	-1.11939	0.31071	-3.60267	0.000314964	0.0149674	PIK3R5
ENSG00000162438	10.9005	-1.56389	0.43417	-3.60202	0.00031575	0.0149674	CTRC
ENSG00000241839	862.608	-0.719329	0.199725	-3.60159	0.000316272	0.0149674	PLEKHO2
ENSG00000179921	22.5502	-1.06808	0.297082	-3.59525	0.00032408	0.0152955	GPBAR1
ENSG00000167772	453.547	-1.48974	0.414619	-3.59303	0.000326849	0.0153847	ANGPTL4
ENSG00000075884	76.0652	-1.0827	0.30165	-3.58924	0.00033164	0.0155349	ARHGAP15
ENSG00000174748	18260	-0.42326	0.117929	-3.58911	0.000331813	0.0155349	RPL15
ENSG00000012171	2832.63	-1.05018	0.292743	-3.58737	0.000334032	0.0155556	SEMA3B
ENSG00000204592	9937.18	-0.646762	0.180288	-3.58739	0.000334004	0.0155556	HLA-E
ENSG00000108786	73.0167	-0.738135	0.205834	-3.58607	0.000335702	0.0155631	HSD17B1
ENSG00000114013	250.661	-1.13338	0.316176	-3.58465	0.00033753	0.0155631	CD86
ENSG00000243667	145.982	0.476085	0.132818	3.58448	0.000337749	0.0155631	WDR92
ENSG00000276231	80.6448	-1.104	0.307969	-3.58476	0.000337389	0.0155631	PIK3R6
ENSG00000161649	10.0259	-2.29324	0.640147	-3.58236	0.000340498	0.0156486	CD300LG
ENSG00000110079	259.724	-1.33051	0.371603	-3.58047	0.000342977	0.0156802	MS4A4A
ENSG00000177807	10.8546	-1.62811	0.454651	-3.58102	0.000342261	0.0156802	KCNJ10
ENSG00000196504	1195.63	0.404016	0.112867	3.57959	0.000344138	0.0156923	PRPF40A
ENSG00000181856	55.2843	-1.33844	0.37462	-3.57281	0.000353177	0.0160175	SLC2A4
ENSG00000186564	9.17944	1.8735	0.524328	3.57315	0.000352718	0.0160175	FOXD2
ENSG00000235568	221.192	-1.24481	0.348472	-3.57219	0.000354013	0.0160175	NFAM1
ENSG00000159307	211.761	-2.01652	0.56472	-3.57083	0.000355851	0.0160179	SCUBE1
ENSG00000161677	237.338	-0.741532	0.207638	-3.57127	0.000355255	0.0160179	JOSD2
ENSG00000145022	594.099	-0.46332	0.129844	-3.56828	0.000359327	0.0161329	TCTA
ENSG00000114648	256.71	-0.517008	0.144922	-3.5675	0.000360403	0.0161398	KLHL18
ENSG00000122121	27.5865	-2.03352	0.570172	-3.56651	0.000361767	0.0161595	XPNPEP2
ENSG00000143382	475.943	-1.09269	0.306511	-3.56492	0.000363969	0.0161754	ADAMTSL4
ENSG00000186648	49.1674	1.12632	0.315922	3.56518	0.000363603	0.0161754	CARMIL3
ENSG00000125304	2062.12	0.53198	0.149367	3.56157	0.000368646	0.0163417	TM9SF2
ENSG00000105270	797.761	-0.914411	0.256911	-3.55925	0.000371912	0.0164035	CLIP3
ENSG00000183891	139.414	0.722938	0.203107	3.55939	0.000371715	0.0164035	TTC32
ENSG00000111341	3437.43	-1.55977	0.438541	-3.55673	0.000375505	0.0165204	MGP
ENSG00000133627	183.3	0.583858	0.164264	3.55438	0.000378877	0.0166269	ACTR3B
ENSG00000196954	898.755	-0.49543	0.139585	-3.54931	0.000386243	0.0169078	CASP4
ENSG00000179388	721.662	-1.64339	0.46317	-3.54814	0.000387967	0.0169366	EGR3
ENSG00000185909	653.78	-0.699837	0.197274	-3.54755	0.000388836	0.0169366	KLHDC8B
ENSG00000214787	45.4326	-1.39735	0.394047	-3.54615	0.000390911	0.0169847	MS4A4E
ENSG00000170262	5.68076	-3.64518	1.02828	-3.54494	0.000392702	0.0170203	MRAP
ENSG00000176396	158.658	0.424974	0.119905	3.54424	0.000393746	0.0170234	EID2
ENSG00000184271	283.646	-0.848425	0.239642	-3.54038	0.00039955	0.0172318	POU6F1
ENSG00000099860	2221.47	-1.10588	0.312443	-3.53947	0.000400938	0.0172492	GADD45B
ENSG00000131095	16.2485	-1.90827	0.539811	-3.53508	0.000407651	0.017368	GFAP
ENSG00000152782	111.007	0.900606	0.25473	3.53553	0.00040696	0.017368	PANK1
ENSG00000168453	158.028	-1.13215	0.32011	-3.53677	0.000405055	0.017368	HR
ENSG00000188820	96.7433	-1.14378	0.323562	-3.53497	0.000407827	0.017368	CALHM6
ENSG00000248099	25.4455	-1.59364	0.450889	-3.53443	0.00040866	0.017368	INSL3
ENSG00000064199	144.867	0.934472	0.264565	3.53211	0.000412261	0.0173944	SPA17
ENSG00000108691	1004.29	-1.23394	0.349289	-3.53274	0.000411284	0.0173944	CCL2
ENSG00000149090	212.045	-1.35198	0.382722	-3.53253	0.000411607	0.0173944	PAMR1
ENSG00000145293	409.014	0.409492	0.116092	3.52732	0.000419794	0.0175851	ENOPH1
ENSG00000169435	51.0106	1.37521	0.389785	3.52813	0.000418506	0.0175851	RASSF6
ENSG00000204611	162.158	0.524371	0.148659	3.52734	0.000419753	0.0175851	ZNF616
ENSG00000139826	186.981	0.594332	0.168548	3.52619	0.000421592	0.0175974	ABHD13
ENSG00000176194	6.83519	-5.50123	1.56027	-3.52583	0.000422162	0.0175974	CIDEA
ENSG00000188730	29.1624	-2.21015	0.626951	-3.52524	0.000423101	0.0175974	VWC2
ENSG00000149596	107.851	-1.43298	0.406731	-3.52317	0.00042642	0.0176934	JPH2
ENSG00000123612	16.337	1.24772	0.354335	3.52129	0.00042946	0.0177774	ACVR1C
ENSG00000133863	15.6433	2.06553	0.586714	3.5205	0.000430731	0.017788	TEX15
ENSG00000069424	474.816	-0.854728	0.24295	-3.51812	0.000434615	0.0178641	KCNAB2
ENSG00000154589	97.0484	-1.19171	0.33868	-3.5187	0.000433663	0.0178641	LY96
ENSG00000146678	25.4969	-2.26338	0.643673	-3.51636	0.000437514	0.0178667	IGFBP1
ENSG00000198223	126.629	-1.04634	0.297525	-3.51682	0.000436745	0.0178667	CSF2RA
ENSG00000241553	2328.82	-0.54356	0.154586	-3.51622	0.000437739	0.0178667	ARPC4
ENSG00000185482	122.303	-0.822628	0.234156	-3.51317	0.000442798	0.0180082	STAC3
ENSG00000187889	62.5959	1.83028	0.521019	3.51289	0.000443262	0.0180082	FYB2
ENSG00000184060	245.749	-0.850047	0.242052	-3.51184	0.000445022	0.0180378	ADAP2
ENSG00000124201	1232.06	-0.457985	0.13045	-3.5108	0.000446761	0.0180665	ZNFX1
ENSG00000205078	36.6375	-1.0268	0.2927	-3.50801	0.000451466	0.0182147	SYCE1L
ENSG00000144034	219.305	0.508531	0.144998	3.50717	0.000452905	0.0182307	TPRKB
ENSG00000047849	3215.39	-0.376146	0.107297	-3.50564	0.000455504	0.0182933	MAP4
ENSG00000198015	521.402	0.434005	0.123832	3.5048	0.000456958	0.0183097	MRPL42
ENSG00000110324	649.413	-1.12304	0.320557	-3.5034	0.000459359	0.018322	IL10RA
ENSG00000270379	2.96203	-2.11905	0.604787	-3.50379	0.000458679	0.018322	HEATR9
ENSG00000140853	936.224	-0.702133	0.200473	-3.50238	0.000461116	0.0183503	NLRC5
ENSG00000161970	9738.35	-0.576095	0.16474	-3.49699	0.000470533	0.0186826	RPL26
ENSG00000134028	79.36	-1.73762	0.497584	-3.49211	0.000479222	0.018899	ADAMDEC1
ENSG00000162511	3322.07	-1.09208	0.312706	-3.49235	0.000478787	0.018899	LAPTM5
ENSG00000172037	5282.19	-0.555207	0.158953	-3.49289	0.00047782	0.018899	LAMB2
ENSG00000138032	568.723	0.398036	0.114033	3.49054	0.000482045	0.0189251	PPM1B
ENSG00000196074	82.084	1.12279	0.321635	3.49087	0.000481442	0.0189251	SYCP2
ENSG00000043514	574.396	0.631322	0.180921	3.48949	0.000483936	0.0189569	TRIT1
ENSG00000079308	4619.22	-0.932723	0.267427	-3.48776	0.000487079	0.018995	TNS1
ENSG00000167716	622.453	-0.564487	0.161828	-3.4882	0.000486291	0.018995	WDR81
ENSG00000183484	79.8761	-0.992459	0.284654	-3.48655	0.000489298	0.0190391	GPR132
ENSG00000100288	1422.22	-0.689479	0.1978	-3.48574	0.000490786	0.0190547	CHKB
ENSG00000101307	42.4745	-1.33648	0.383678	-3.48335	0.000495189	0.0190566	SIRPB1
ENSG00000115607	48.059	-1.31373	0.377129	-3.4835	0.000494904	0.0190566	IL18RAP
ENSG00000248905	106.576	0.904951	0.259705	3.48453	0.000493007	0.0190566	FMN1
ENSG00000278704	13.9639	2.23388	0.6412	3.48391	0.000494154	0.0190566	BX004987.1
ENSG00000243317	779.012	0.49531	0.142226	3.48256	0.000496638	0.0190705	STMP1
ENSG00000133063	62.6775	-2.21462	0.636224	-3.48088	0.000499766	0.0191068	CHIT1
ENSG00000169442	239.111	-1.3032	0.374372	-3.48103	0.000499491	0.0191068	CD52
ENSG00000105983	518.093	0.531149	0.152695	3.47851	0.000504213	0.0192168	LMBR1
ENSG00000107518	124.233	-2.01965	0.580664	-3.47818	0.000504839	0.0192168	ATRNL1
ENSG00000090659	120.227	-1.40299	0.403738	-3.47501	0.000510828	0.0193382	CD209
ENSG00000165233	412.757	-0.433552	0.124772	-3.47474	0.000511341	0.0193382	CARD19
ENSG00000167604	510.509	-0.77524	0.223034	-3.47589	0.000509169	0.0193382	NFKBID
ENSG00000159251	11.4749	-2.02052	0.581786	-3.47297	0.000514742	0.0193831	ACTC1
ENSG00000168928	1.64633	-2.93645	0.845437	-3.47329	0.000514115	0.0193831	CTRB2
ENSG00000128383	17.7648	-1.22037	0.351591	-3.47101	0.000518514	0.0194083	APOBEC3A
ENSG00000133874	473.066	-0.902404	0.259976	-3.47111	0.000518319	0.0194083	RNF122
ENSG00000205212	3.51245	2.55028	0.734763	3.47089	0.000518738	0.0194083	CCDC144NL
ENSG00000129968	1131.08	-0.446254	0.128597	-3.47017	0.000520123	0.0194183	ABHD17A
ENSG00000174697	12.774	-2.58976	0.746781	-3.4679	0.000524549	0.0194183	LEP
ENSG00000177954	11746.3	-0.520746	0.150124	-3.46877	0.000522855	0.0194183	RPS27
ENSG00000180532	6.2374	1.99743	0.575927	3.4682	0.000523954	0.0194183	ZSCAN4
ENSG00000181781	1.73648	-2.19413	0.632474	-3.46912	0.000522175	0.0194183	ODF3L2
ENSG00000121797	76.5317	-1.23803	0.357251	-3.46544	0.000529366	0.0195321	CCRL2
ENSG00000139746	872.956	0.498355	0.143817	3.46519	0.000529855	0.0195321	RBM26
ENSG00000104921	8.36122	-2.1357	0.617751	-3.45722	0.000545777	0.0199928	FCER2
ENSG00000138378	76.3499	-1.16046	0.335602	-3.45783	0.000544547	0.0199928	STAT4
ENSG00000214941	236.154	-0.541138	0.15652	-3.4573	0.000545614	0.0199928	ZSWIM7
ENSG00000204632	43.3072	-2.24322	0.64922	-3.45525	0.000549773	0.0200971	HLA-G
ENSG00000130234	24.3834	-1.23894	0.358866	-3.45238	0.000555664	0.020228	ACE2
ENSG00000171916	4.70446	-1.73814	0.503414	-3.4527	0.000555012	0.020228	LGALS9C
ENSG00000177479	1486.82	-0.368376	0.106749	-3.45086	0.000558797	0.0202999	ARIH2
ENSG00000119878	289.373	0.37756	0.109446	3.44973	0.000561156	0.0203373	CRIPT
ENSG00000198380	935.847	0.525098	0.152236	3.44925	0.000562151	0.0203373	GFPT1
ENSG00000107175	611.013	-0.376316	0.109227	-3.44527	0.000570495	0.0205528	CREB3
ENSG00000133454	5.89107	2.51479	0.729838	3.44569	0.000569604	0.0205528	MYO18B
ENSG00000155330	91.8582	0.486475	0.141223	3.44473	0.000571628	0.0205528	C16orf87
ENSG00000166866	4.97172	-1.42991	0.415253	-3.44348	0.000574275	0.0206057	MYO1A
ENSG00000187581	2.81328	4.27315	1.24207	3.44033	0.000581001	0.0208044	COX8C
ENSG00000131469	5060.74	-0.547107	0.159109	-3.43856	0.000584826	0.0208779	RPL27
ENSG00000173588	214.657	0.562835	0.163697	3.43827	0.000585439	0.0208779	CEP83
ENSG00000164978	254.578	-0.5275	0.153643	-3.43328	0.000596334	0.0212232	NUDT2
ENSG00000143185	11.5074	-1.30336	0.379708	-3.43254	0.000597953	0.0212376	XCL2
ENSG00000173198	25.9633	-1.07505	0.313304	-3.43132	0.000600659	0.0212731	CYSLTR1
ENSG00000182771	39.9108	-1.35806	0.395822	-3.43099	0.000601381	0.0212731	GRID1
ENSG00000187624	115.659	0.726547	0.211815	3.43011	0.00060334	0.0212994	C17orf97
ENSG00000125735	443.464	-1.52274	0.444013	-3.4295	0.000604687	0.021304	TNFSF14
ENSG00000240857	282.707	0.4109	0.119849	3.42849	0.000606939	0.0213404	RDH14
ENSG00000010318	64.4964	-0.630211	0.183946	-3.42606	0.000612397	0.0214088	PHF7
ENSG00000158517	172.679	-1.17982	0.344429	-3.42545	0.000613775	0.0214088	NCF1
ENSG00000168010	1344.41	-0.701485	0.204775	-3.42564	0.00061336	0.0214088	ATG16L2
ENSG00000204128	14.5311	1.65578	0.48317	3.42691	0.00061049	0.0214088	C2orf72
ENSG00000069482	10.6994	-1.57705	0.460747	-3.42281	0.000619776	0.0214327	GAL
ENSG00000123338	455.107	-1.08884	0.318147	-3.42246	0.000620581	0.0214327	NCKAP1L
ENSG00000135604	81.0369	-1.1443	0.334166	-3.42435	0.000616281	0.0214327	STX11
ENSG00000169100	6978.11	-0.553054	0.161548	-3.42347	0.000618269	0.0214327	SLC25A6
ENSG00000184481	373.827	-0.5847	0.170826	-3.42279	0.000619824	0.0214327	FOXO4
ENSG00000132677	17.9186	-1.85221	0.541279	-3.42191	0.000621833	0.0214337	RHBG
ENSG00000136492	88.0334	0.875519	0.255976	3.42031	0.000625496	0.0215176	BRIP1
ENSG00000196126	2926.69	-1.27381	0.37255	-3.41918	0.000628111	0.0215651	HLA-DRB1
ENSG00000197694	5042.6	-0.394376	0.115383	-3.41798	0.000630868	0.0216174	SPTAN1
ENSG00000111196	197.459	0.462335	0.135331	3.41632	0.000634725	0.0216904	MAGOHB
ENSG00000117091	164.757	-1.18438	0.346865	-3.41452	0.000638943	0.0216904	CD48
ENSG00000139116	288.709	0.662413	0.193927	3.41579	0.000635968	0.0216904	KIF21A
ENSG00000148950	93.9936	0.49684	0.145502	3.41466	0.000638624	0.0216904	IMMP1L
ENSG00000167779	501.374	-1.3587	0.397931	-3.41442	0.000639191	0.0216904	IGFBP6
ENSG00000104435	3.96899	-2.90772	0.852157	-3.41219	0.00064443	0.0217855	STMN2
ENSG00000132541	229.744	0.689351	0.202027	3.41217	0.000644481	0.0217855	RIDA
ENSG00000087086	51583.4	-1.04135	0.305475	-3.40894	0.000652155	0.0218274	FTL
ENSG00000088451	166.502	0.500381	0.146735	3.4101	0.000649402	0.0218274	TGDS
ENSG00000100479	53.6389	0.794574	0.233118	3.40846	0.000653305	0.0218274	POLE2
ENSG00000107738	1167	-0.74652	0.219047	-3.40804	0.000654307	0.0218274	VSIR
ENSG00000130813	1229.4	-0.529758	0.155446	-3.40799	0.000654433	0.0218274	SHFL
ENSG00000167895	481.641	-0.976897	0.286649	-3.40798	0.000654449	0.0218274	TMC8
ENSG00000171611	3.25308	-2.21475	0.649277	-3.4111	0.000647011	0.0218274	PTCRA
ENSG00000138346	126.332	0.850992	0.249745	3.40744	0.000655747	0.0218292	DNA2
ENSG00000272514	47.9495	1.34635	0.395237	3.40644	0.00065817	0.0218682	CFAP206
ENSG00000111802	490.447	0.4773	0.140198	3.40447	0.000662926	0.0218764	TDP2
ENSG00000125347	1522.02	-0.677216	0.198931	-3.40427	0.000663412	0.0218764	IRF1
ENSG00000142227	593.476	-0.95058	0.279196	-3.4047	0.000662365	0.0218764	EMP3
ENSG00000167851	240.681	-1.0825	0.317856	-3.40562	0.00066013	0.0218764	CD300A
ENSG00000182512	652.864	0.40653	0.119456	3.40318	0.000666065	0.0219226	GLRX5
ENSG00000127951	377.795	-1.06737	0.313881	-3.40055	0.0006725	0.0220928	FGL2
ENSG00000251322	667.004	-0.902189	0.265397	-3.39939	0.000675358	0.0221452	SHANK3
ENSG00000163918	504.257	0.722212	0.212497	3.3987	0.000677072	0.0221599	RFC4
ENSG00000100526	121.53	1.01493	0.298678	3.39809	0.000678586	0.0221608	CDKN3
ENSG00000131781	31.4212	-0.944773	0.278065	-3.39767	0.00067963	0.0221608	FMO5
ENSG00000142856	165.08	0.499406	0.147082	3.39543	0.000685216	0.0223014	ITGB3BP
ENSG00000125551	49.3602	0.673217	0.198348	3.39412	0.000688499	0.0223667	PLGLB2
ENSG00000125910	27.1989	-1.32197	0.389749	-3.39184	0.000694251	0.0223722	S1PR4
ENSG00000133106	452.522	-0.785589	0.231633	-3.39152	0.000695059	0.0223722	EPSTI1
ENSG00000139572	39.4387	-1.11788	0.329446	-3.39322	0.00069077	0.0223722	GPR84
ENSG00000151892	164.321	-1.81956	0.536448	-3.39186	0.000694195	0.0223722	GFRA1
ENSG00000152763	119.847	0.863188	0.254416	3.39283	0.000691755	0.0223722	WDR78
ENSG00000179564	12.81	-1.40812	0.415384	-3.38993	0.000699095	0.0224608	LSMEM2
ENSG00000100100	646.331	-0.779802	0.230316	-3.3858	0.000709717	0.0224698	PIK3IP1
ENSG00000100122	12.0923	-1.17391	0.346669	-3.38625	0.000708548	0.0224698	CRYBB1
ENSG00000105697	36.6275	-1.37112	0.404658	-3.38834	0.00070318	0.0224698	HAMP
ENSG00000106537	279.295	0.904704	0.267321	3.38434	0.000713491	0.0224698	TSPAN13
ENSG00000116701	208.544	-1.04287	0.308061	-3.38529	0.000711029	0.0224698	NCF2
ENSG00000119862	210.384	0.518778	0.153275	3.38462	0.000712765	0.0224698	LGALSL
ENSG00000144713	13991.1	-0.522003	0.154169	-3.3859	0.00070944	0.0224698	RPL32
ENSG00000155876	870.775	-0.470091	0.1388	-3.38682	0.000707089	0.0224698	RRAGA
ENSG00000163440	4.7253	2.3478	0.693526	3.38532	0.000710962	0.0224698	PDCL2
ENSG00000170484	1.58463	-2.66035	0.785662	-3.38613	0.000708869	0.0224698	KRT74
ENSG00000171992	2288.12	-0.826875	0.244317	-3.38443	0.00071326	0.0224698	SYNPO
ENSG00000146192	240.953	-0.794557	0.234839	-3.38341	0.000715925	0.022506	FGD2
ENSG00000086730	180.035	-0.869551	0.257185	-3.38103	0.000722136	0.02262	LAT2
ENSG00000164344	33.9479	-1.06577	0.315177	-3.38148	0.000720959	0.02262	KLKB1
ENSG00000105778	616.439	0.42305	0.125255	3.37751	0.000731441	0.0226882	AVL9
ENSG00000113296	311.106	-1.51839	0.449534	-3.37771	0.000730933	0.0226882	THBS4
ENSG00000132329	317.877	-1.22179	0.361693	-3.37798	0.000730194	0.0226882	RAMP1
ENSG00000138336	52.3864	0.749497	0.221922	3.37729	0.000732032	0.0226882	TET1
ENSG00000150773	30.5204	0.870978	0.257894	3.37727	0.000732086	0.0226882	PIH1D2
ENSG00000261832	95.9117	-1.1954	0.353736	-3.37936	0.000726541	0.0226882	AC138894.1
ENSG00000172901	26.0261	-1.72178	0.510361	-3.37366	0.000741767	0.0229071	LVRN
ENSG00000285077	43.8692	0.960557	0.284692	3.37401	0.000740804	0.0229071	ARHGAP11B
ENSG00000099625	102.648	-1.42741	0.423522	-3.37033	0.000750781	0.0231271	CBARP
ENSG00000125998	2.10937	2.59806	0.770955	3.36993	0.000751872	0.0231271	FAM83C
ENSG00000173976	3.38838	-2.52642	0.749774	-3.36957	0.000752853	0.0231271	RAX2
ENSG00000140379	115.994	-1.39344	0.413658	-3.36857	0.000755584	0.0231704	BCL2A1
ENSG00000136807	1449.43	-0.418742	0.124355	-3.36731	0.000759047	0.0232042	CDK9
ENSG00000276644	62.1927	1.23294	0.366161	3.36721	0.000759336	0.0232042	DACH1
ENSG00000151693	634.423	0.553922	0.164557	3.36615	0.000762253	0.0232527	ASAP2
ENSG00000008083	315.809	0.466814	0.138701	3.36562	0.000763725	0.0232571	JARID2
ENSG00000261594	45.9878	1.209	0.359281	3.36505	0.000765295	0.0232644	TPBGL
ENSG00000121769	180.555	-0.920364	0.273601	-3.36389	0.000768509	0.0233217	FABP3
ENSG00000226784	2.67054	-1.52346	0.452957	-3.36336	0.000769997	0.0233264	PGAM4
ENSG00000104835	466.855	0.64737	0.192588	3.36143	0.000775393	0.0234089	SARS2
ENSG00000182154	905.775	-0.763954	0.227263	-3.36154	0.000775082	0.0234089	MRPL41
ENSG00000159761	58.4597	-0.644421	0.19174	-3.36091	0.000776862	0.0234128	C16orf86
ENSG00000131759	880.751	-0.597066	0.177755	-3.35893	0.000782448	0.0234874	RARA
ENSG00000151136	54.3366	1.54151	0.458986	3.35851	0.000783646	0.0234874	BTBD11
ENSG00000175305	63.1602	1.05075	0.312788	3.3593	0.000781394	0.0234874	CCNE2
ENSG00000197561	5.28795	-2.10716	0.627478	-3.35814	0.0007847	0.0234874	ELANE
ENSG00000056558	465.931	-0.667267	0.198875	-3.35521	0.000793056	0.0236358	TRAF1
ENSG00000105738	549.221	0.553166	0.164879	3.35498	0.000793708	0.0236358	SIPA1L3
ENSG00000126778	62.9568	1.84616	0.55019	3.3555	0.00079223	0.0236358	SIX1
ENSG00000077238	1328.06	-0.801606	0.239086	-3.35279	0.000800008	0.0237807	IL4R
ENSG00000173546	469	-1.17637	0.350911	-3.35235	0.000801293	0.0237807	CSPG4
ENSG00000149781	434.539	-0.882832	0.263512	-3.35025	0.000807381	0.0239209	FERMT3
ENSG00000112312	224.105	0.671933	0.200677	3.34833	0.00081301	0.0240064	GMNN
ENSG00000198844	238.223	-1.05868	0.316153	-3.34864	0.000812097	0.0240064	ARHGEF15
ENSG00000269028	332.499	-1.2065	0.360402	-3.34765	0.000814989	0.0240243	MTRNR2L12
ENSG00000082258	816.941	0.442322	0.13227	3.34408	0.000825569	0.0240914	CCNT2
ENSG00000099365	74.4086	-0.875512	0.26187	-3.3433	0.000827871	0.0240914	STX1B
ENSG00000108784	606.711	-0.597876	0.178692	-3.34585	0.000820297	0.0240914	NAGLU
ENSG00000111707	909.438	0.370007	0.11061	3.34516	0.000822347	0.0240914	SUDS3
ENSG00000113368	596.162	0.926708	0.277065	3.34473	0.000823615	0.0240914	LMNB1
ENSG00000135447	64.7882	-1.5749	0.471079	-3.34317	0.000828271	0.0240914	PPP1R1A
ENSG00000159176	7757.47	-0.876951	0.26229	-3.34344	0.000827474	0.0240914	CSRP1
ENSG00000197782	156.944	0.466377	0.139492	3.34341	0.000827563	0.0240914	ZNF780A
ENSG00000099864	1056.65	-0.863025	0.258225	-3.34215	0.000831327	0.0241002	PALM
ENSG00000136146	608.54	0.387243	0.115865	3.34218	0.000831222	0.0241002	MED4
ENSG00000137154	27676.4	-0.603546	0.180784	-3.33849	0.000842337	0.024379	RPS6
ENSG00000047597	65.7051	1.24268	0.372514	3.33594	0.00085012	0.0245232	XK
ENSG00000089289	916.562	-0.465378	0.139493	-3.3362	0.000849312	0.0245232	IGBP1
ENSG00000028137	1051.28	-0.99056	0.297033	-3.33485	0.000853456	0.0245386	TNFRSF1B
ENSG00000057935	799.457	0.388149	0.116385	3.33503	0.00085289	0.0245386	MTA3
ENSG00000131386	165.58	-1.49106	0.447375	-3.3329	0.000859456	0.0246706	GALNT15
ENSG00000163820	685.677	-0.601476	0.180516	-3.33197	0.000862322	0.0247124	FYCO1
ENSG00000157181	467.179	0.40032	0.120176	3.33113	0.000864957	0.0247474	ODR4
ENSG00000123685	53.7661	-1.02309	0.307261	-3.32972	0.000869343	0.0247918	BATF3
ENSG00000172671	82.9748	0.445716	0.133845	3.33009	0.000868192	0.0247918	ZFAND4
ENSG00000108405	112.189	-1.6227	0.487532	-3.32839	0.000873504	0.0248141	P2RX1
ENSG00000163605	708.682	0.467646	0.140501	3.32841	0.00087344	0.0248141	PPP4R2
ENSG00000169062	1101.05	0.49415	0.148478	3.32811	0.000874376	0.0248141	UPF3A
ENSG00000159884	420.73	-0.781097	0.234774	-3.32701	0.000877818	0.0248329	CCDC107
ENSG00000276256	127.211	1.08406	0.325837	3.327	0.000877875	0.0248329	AC011043.1
ENSG00000060558	145.454	-0.920817	0.276854	-3.326	0.000881016	0.0248653	GNA15
ENSG00000115339	405.149	0.864048	0.259822	3.32554	0.000882477	0.0248653	GALNT3
ENSG00000198216	139.523	-1.89196	0.568963	-3.32529	0.00088328	0.0248653	CACNA1E
ENSG00000111731	878.087	0.533982	0.160627	3.32436	0.00088621	0.0249078	C2CD5
ENSG00000188676	11.0116	-1.62772	0.489772	-3.32343	0.000889182	0.0249512	IDO2
ENSG00000140859	804.745	-0.860798	0.25907	-3.32265	0.00089167	0.024981	KIFC3
ENSG00000149948	279.7	1.52357	0.458706	3.32145	0.000895507	0.0250346	HMGA2
ENSG00000243449	66.478	-1.20357	0.362396	-3.32116	0.000896442	0.0250346	C4orf48
ENSG00000123342	1798.52	-1.45945	0.439503	-3.32069	0.000897962	0.0250371	MMP19
ENSG00000171102	38.3426	-1.96009	0.590452	-3.31964	0.000901335	0.0250912	OBP2B
ENSG00000116688	1398.16	-0.365151	0.110039	-3.31838	0.000905428	0.0251652	MFN2
ENSG00000091106	28.6466	-1.14492	0.345233	-3.31636	0.000911981	0.0252403	NLRC4
ENSG00000173846	665.037	-0.745074	0.224676	-3.31621	0.000912458	0.0252403	PLK3
ENSG00000204344	627.516	-0.579442	0.17469	-3.31697	0.000910007	0.0252403	STK19
ENSG00000101298	115.874	-0.968824	0.292206	-3.31555	0.000914644	0.0252609	SNPH
ENSG00000134504	717.798	0.79023	0.238449	3.31404	0.000919574	0.0253571	KCTD1
ENSG00000086991	210.961	-1.39945	0.422454	-3.31267	0.000924109	0.0253919	NOX4
ENSG00000100628	61.9277	-1.37174	0.414128	-3.31236	0.000925133	0.0253919	ASB2
ENSG00000162929	130.288	0.51073	0.15419	3.31234	0.000925187	0.0253919	KIAA1841
ENSG00000143867	136.965	-1.50291	0.454284	-3.3083	0.000938645	0.0255369	OSR1
ENSG00000154309	190.841	-0.513699	0.15526	-3.30863	0.000937534	0.0255369	DISP1
ENSG00000174842	110.473	0.505047	0.152668	3.30813	0.000939221	0.0255369	GLMN
ENSG00000198517	1025.1	-0.59756	0.180596	-3.30883	0.000936881	0.0255369	MAFK
ENSG00000239389	18.9681	1.89822	0.573788	3.30822	0.000938894	0.0255369	PCDHA13
ENSG00000283683	6.95001	2.18886	0.661557	3.30865	0.000937478	0.0255369	MYOCOS
ENSG00000130203	6976.55	-1.16486	0.352336	-3.3061	0.000946053	0.0256457	APOE
ENSG00000186231	22.0002	1.09307	0.330624	3.30607	0.000946151	0.0256457	KLHL32
ENSG00000100055	381.991	-0.939347	0.284321	-3.30383	0.000953744	0.0256924	CYTH4
ENSG00000125409	16.0579	-0.997714	0.301939	-3.30435	0.000951954	0.0256924	TEKT3
ENSG00000134900	721.315	0.393309	0.119015	3.30469	0.000950805	0.0256924	TPP2
ENSG00000197050	110.582	0.452044	0.136818	3.30398	0.000953211	0.0256924	ZNF420
ENSG00000167850	31.7505	-1.18384	0.358439	-3.30277	0.000957341	0.0257497	CD300C
ENSG00000068323	1142.84	-0.373793	0.113218	-3.30152	0.000961624	0.025794	TFE3
ENSG00000153904	512.904	0.703252	0.213014	3.30143	0.000961933	0.025794	DDAH1
ENSG00000153234	1364.04	-1.28429	0.389123	-3.30047	0.000965214	0.0258423	NR4A2
ENSG00000111846	169.55	1.00904	0.305871	3.29891	0.000970617	0.0259473	GCNT2
ENSG00000103375	3.08569	-1.46534	0.444451	-3.29697	0.000977329	0.0260869	AQP8
ENSG00000008516	28.2435	-1.02458	0.310965	-3.29484	0.000984791	0.0262461	MMP25
ENSG00000135111	341.111	-1.35517	0.41145	-3.29365	0.000988967	0.0262774	TBX3
ENSG00000135439	75.1757	-0.884048	0.268406	-3.29369	0.0009888	0.0262774	AGAP2
ENSG00000147164	636.287	-0.397052	0.120581	-3.29282	0.000991888	0.0263151	SNX12
ENSG00000075399	601.57	-0.712448	0.216532	-3.29026	0.00100094	0.0264438	VPS9D1
ENSG00000108242	3.23504	2.20315	0.670217	3.28721	0.00101184	0.0264438	CYP2C18
ENSG00000116273	495.561	-0.398222	0.121125	-3.2877	0.00101009	0.0264438	PHF13
ENSG00000125247	479.044	0.592042	0.179997	3.28917	0.00100483	0.0264438	TMTC4
ENSG00000128159	1643.61	-0.496287	0.15093	-3.28819	0.00100833	0.0264438	TUBGCP6
ENSG00000131381	507.44	-0.350659	0.106581	-3.29007	0.00100162	0.0264438	RBSN
ENSG00000135929	851.654	-1.1589	0.352319	-3.28935	0.0010042	0.0264438	CYP27A1
ENSG00000156738	29.7502	-2.03209	0.618173	-3.28725	0.00101172	0.0264438	MS4A1
ENSG00000198053	1008.95	-0.734634	0.223268	-3.29036	0.00100059	0.0264438	SIRPA
ENSG00000268009	10.9952	4.61487	1.40319	3.28884	0.00100601	0.0264438	SSX4
ENSG00000167434	22.7992	-1.82913	0.556891	-3.28454	0.0010215	0.0266564	CA4
ENSG00000070081	768.104	0.549669	0.167406	3.28345	0.00102543	0.0267192	NUCB2
ENSG00000133275	1079.58	-0.387617	0.11807	-3.28294	0.00102731	0.0267284	CSNK1G2
ENSG00000126561	760.215	-0.680753	0.207499	-3.28075	0.0010353	0.0268962	STAT5A
ENSG00000184922	656.212	-0.748173	0.228168	-3.27904	0.0010416	0.0270199	FMNL1
ENSG00000115297	2.18997	2.24354	0.684642	3.27695	0.00104936	0.0271409	TLX2
ENSG00000136527	1960.48	0.393462	0.120061	3.27718	0.00104849	0.0271409	TRA2B
ENSG00000134955	159.994	-0.951434	0.290403	-3.27625	0.00105194	0.0271673	SLC37A2
ENSG00000128805	204.635	-0.84837	0.259053	-3.27489	0.00105703	0.0271859	ARHGAP22
ENSG00000134545	13.3239	-1.45733	0.445033	-3.27465	0.00105792	0.0271859	KLRC1
ENSG00000149346	292.241	0.485754	0.148349	3.2744	0.00105887	0.0271859	SLX4IP
ENSG00000179914	55.9066	-2.0225	0.617481	-3.27541	0.0010551	0.0271859	ITLN1
ENSG00000055609	1334.13	0.459379	0.140403	3.27185	0.00106844	0.0272566	KMT2C
ENSG00000102879	898.873	-0.837577	0.256063	-3.27098	0.00107175	0.0272566	CORO1A
ENSG00000104237	55.6554	1.13576	0.347186	3.27132	0.00107045	0.0272566	RP1
ENSG00000121933	64.7289	-1.17423	0.3589	-3.27176	0.0010688	0.0272566	TMIGD3
ENSG00000136450	3072.59	0.389633	0.119124	3.27082	0.00107237	0.0272566	SRSF1
ENSG00000165197	23.9005	-1.24213	0.379755	-3.27087	0.00107217	0.0272566	VEGFD
ENSG00000188779	17.5596	-0.893071	0.27308	-3.27037	0.00107407	0.0272566	SKOR1
ENSG00000216490	2888.61	-1.06728	0.326314	-3.2707	0.00107283	0.0272566	IFI30
ENSG00000170458	1492.4	-1.07674	0.32929	-3.26987	0.00107596	0.0272649	CD14
ENSG00000070444	608.345	-0.397338	0.121532	-3.2694	0.00107774	0.0272707	MNT
ENSG00000136108	268.063	0.779865	0.238598	3.26853	0.00108106	0.0273152	CKAP2
ENSG00000100307	805.413	-0.850499	0.260275	-3.2677	0.00108427	0.0273249	CBX7
ENSG00000167525	120.662	-0.750045	0.229539	-3.26762	0.00108457	0.0273249	PROCA1
ENSG00000068079	546.891	-0.611099	0.18705	-3.26703	0.00108683	0.0273426	IFI35
ENSG00000175894	7.01669	1.87329	0.5735	3.26641	0.0010892	0.0273628	TSPEAR
ENSG00000005436	256.043	0.35732	0.109462	3.26433	0.00109725	0.0275256	GCFC2
ENSG00000153563	162.328	-1.12277	0.344075	-3.26316	0.00110177	0.0275995	CD8A
ENSG00000108840	883.567	-0.499161	0.15305	-3.26141	0.00110859	0.0276045	HDAC5
ENSG00000117862	1087.04	0.337577	0.10353	3.26069	0.00111143	0.0276045	TXNDC12
ENSG00000140527	29.5003	1.18016	0.361919	3.26085	0.00111079	0.0276045	WDR93
ENSG00000143125	333.438	-2.45011	0.751184	-3.26167	0.00110758	0.0276045	PROK1
ENSG00000163239	105.177	-1.23475	0.378489	-3.26231	0.00110507	0.0276045	TDRD10
ENSG00000165521	78.9307	-1.4447	0.442986	-3.26127	0.00110915	0.0276045	EML5
ENSG00000172081	654.802	-0.535492	0.164274	-3.25976	0.00111507	0.0276235	MOB3A
ENSG00000180875	48.2738	-1.87268	0.574498	-3.25969	0.00111535	0.0276235	GREM2
ENSG00000145020	675.975	-0.651581	0.199979	-3.25825	0.001121	0.027646	AMT
ENSG00000177363	119.2	-1.35966	0.417251	-3.25861	0.00111961	0.027646	LRRN4CL
ENSG00000178773	176.773	-1.31701	0.404143	-3.25878	0.00111894	0.027646	CPNE7
ENSG00000103313	13.2682	-1.2766	0.391869	-3.25773	0.00112308	0.0276585	MEFV
ENSG00000100450	55.0481	-1.17743	0.361553	-3.25659	0.00112758	0.0277303	GZMH
ENSG00000043093	561.784	0.475376	0.145993	3.25615	0.00112935	0.0277347	DCUN1D1
ENSG00000115956	320.471	-0.962038	0.295576	-3.25479	0.00113475	0.0278284	PLEK
ENSG00000163930	1330.49	-0.335866	0.103261	-3.2526	0.00114354	0.0280047	BAP1
ENSG00000075073	20.0292	-1.24199	0.382125	-3.25023	0.00115313	0.0280986	TACR2
ENSG00000080824	10372.9	0.444753	0.136846	3.25004	0.00115391	0.0280986	HSP90AA1
ENSG00000105865	121.084	0.491063	0.151066	3.25065	0.00115143	0.0280986	DUS4L
ENSG00000183578	92.4	-1.27232	0.391434	-3.2504	0.00115242	0.0280986	TNFAIP8L3
ENSG00000187116	39.655	-1.41242	0.434636	-3.24967	0.00115539	0.0280986	LILRA5
ENSG00000133800	246.491	-1.40967	0.434131	-3.24712	0.00116581	0.0282139	LYVE1
ENSG00000171608	528.154	-0.828234	0.25505	-3.24733	0.00116491	0.0282139	PIK3CD
ENSG00000198467	8746.07	-0.884812	0.272449	-3.24762	0.00116373	0.0282139	TPM2
ENSG00000203814	67.9929	1.02658	0.316171	3.24693	0.00116658	0.0282139	H2BC18
ENSG00000168135	11.9977	-1.95583	0.602463	-3.24639	0.00116877	0.0282278	KCNJ4
ENSG00000143919	93.005	0.532911	0.164187	3.24576	0.00117137	0.0282517	CAMKMT
ENSG00000167470	2110.79	-0.675402	0.20825	-3.24323	0.00118183	0.0284648	MIDN
ENSG00000163815	165.674	-1.37979	0.4255	-3.24274	0.00118386	0.0284743	CLEC3B
ENSG00000100665	2.01178	3.81177	1.17617	3.24084	0.0011918	0.0285944	SERPINA4
ENSG00000163798	443.804	0.329499	0.101673	3.24076	0.00119211	0.0285944	SLC4A1AP
ENSG00000128284	584.967	-0.838002	0.258672	-3.23963	0.00119686	0.028669	APOL3
ENSG00000078304	1337.18	0.407977	0.125967	3.23877	0.00120045	0.0286765	PPP2R5C
ENSG00000082146	211.399	0.412118	0.127231	3.23914	0.00119891	0.0286765	STRADB
ENSG00000166471	408.013	0.404964	0.125054	3.23832	0.00120238	0.0286834	TMEM41B
ENSG00000116406	411.919	0.546743	0.168923	3.23664	0.00120944	0.0288127	EDEM3
ENSG00000181481	386.097	-0.48741	0.150674	-3.23487	0.00121697	0.0289525	RNF135
ENSG00000171357	33.4347	-0.927389	0.286801	-3.23357	0.00122255	0.0289673	LURAP1
ENSG00000171649	127.298	0.654148	0.202253	3.2343	0.00121941	0.0289673	ZIK1
ENSG00000197576	79.3142	1.62928	0.503844	3.2337	0.00122199	0.0289673	HOXA4
ENSG00000170275	3279.54	-0.562302	0.173963	-3.23231	0.00122794	0.0290557	CRTAP
ENSG00000175489	146.515	-0.990719	0.306621	-3.23109	0.0012332	0.0291407	LRRC25
ENSG00000106526	65.5496	0.746289	0.231064	3.2298	0.00123877	0.0291544	ACTR3C
ENSG00000115602	31.9067	-1.99461	0.617479	-3.23025	0.00123683	0.0291544	IL1RL1
ENSG00000175662	831.471	-0.565674	0.175126	-3.2301	0.00123747	0.0291544	TOM1L2
ENSG00000114395	156.685	-0.633093	0.196053	-3.2292	0.00124138	0.0291765	CYB561D2
ENSG00000165525	681.21	0.425326	0.13181	3.22682	0.00125174	0.0293805	NEMF
ENSG00000167671	1824.85	-0.405508	0.125689	-3.22629	0.00125406	0.0293956	UBXN6
ENSG00000092009	5.91901	-3.19566	0.9909	-3.22501	0.00125969	0.0294733	CMA1
ENSG00000126246	217.217	-0.806567	0.250116	-3.22477	0.00126074	0.0294733	IGFLR1
ENSG00000275993	2117.12	-1.23855	0.384148	-3.22414	0.00126353	0.0294991	SIK1B
ENSG00000139291	242.993	0.565085	0.175303	3.22348	0.00126645	0.029528	TMEM19
ENSG00000122335	102.921	0.527478	0.163657	3.22308	0.00126821	0.0295297	SERAC1
ENSG00000066855	169.843	0.453878	0.140863	3.22212	0.00127247	0.0295387	MTFR1
ENSG00000103496	1332.31	-0.49735	0.154372	-3.22176	0.00127405	0.0295387	STX4
ENSG00000110446	661.203	-0.841561	0.261235	-3.22147	0.00127534	0.0295387	SLC15A3
ENSG00000156687	5.27595	3.14342	0.975627	3.22195	0.00127321	0.0295387	UNC5D
ENSG00000106541	185.44	2.0358	0.632112	3.22064	0.00127907	0.0295858	AGR2
ENSG00000175592	222.029	-1.37634	0.427413	-3.22017	0.00128116	0.0295951	FOSL1
ENSG00000001497	768.246	-0.28309	0.0879242	-3.21971	0.0012832	0.0296032	LAS1L
ENSG00000109072	44.4914	-1.43473	0.445666	-3.21931	0.00128502	0.0296061	VTN
ENSG00000113300	573	0.377994	0.117442	3.21857	0.00128831	0.0296429	CNOT6
ENSG00000186352	172.741	-0.849445	0.263995	-3.21766	0.00129242	0.0296986	ANKRD37
ENSG00000119888	3492.61	1.07357	0.333865	3.21559	0.00130178	0.0297575	EPCAM
ENSG00000135914	40.4998	-1.53172	0.47633	-3.21568	0.00130137	0.0297575	HTR2B
ENSG00000173200	88.8056	-1.01329	0.315024	-3.21654	0.00129745	0.0297575	PARP15
ENSG00000272573	117.734	-1.37982	0.429031	-3.21613	0.00129933	0.0297575	MUSTN1
ENSG00000136826	752.488	-1.22469	0.380961	-3.21473	0.00130568	0.0298076	KLF4
ENSG00000118257	1934.96	-0.865193	0.269202	-3.21392	0.00130935	0.0298525	NRP2
ENSG00000112561	354.372	-0.65267	0.203147	-3.21279	0.00131451	0.0299223	TFEB
ENSG00000138207	27.3428	-1.43217	0.445827	-3.21239	0.00131636	0.0299223	RBP4
ENSG00000168995	59.6316	-1.12268	0.349515	-3.21212	0.00131761	0.0299223	SIGLEC7
ENSG00000187801	25.2252	0.699164	0.217689	3.21176	0.00131925	0.0299223	ZFP69B
ENSG00000159592	1827.52	0.325811	0.101488	3.21033	0.00132584	0.0300182	GPBP1L1
ENSG00000196172	73.0142	0.742902	0.231427	3.2101	0.0013269	0.0300182	ZNF681
ENSG00000073803	640.876	0.474095	0.147965	3.20411	0.00135479	0.0303361	MAP3K13
ENSG00000103569	154.643	-1.3047	0.407274	-3.2035	0.00135769	0.0303361	AQP9
ENSG00000111412	314.958	0.483997	0.150999	3.2053	0.0013492	0.0303361	C12orf49
ENSG00000114742	646.12	-0.322808	0.100767	-3.20351	0.00135765	0.0303361	WDR48
ENSG00000134779	965.718	0.486294	0.151822	3.20304	0.00135984	0.0303361	TPGS2
ENSG00000148450	379.378	-0.559221	0.174593	-3.20301	0.00136001	0.0303361	MSRB2
ENSG00000162368	1122.39	0.500205	0.156049	3.20544	0.00134857	0.0303361	CMPK1
ENSG00000187608	2432.75	-1.04312	0.325615	-3.20355	0.00135746	0.0303361	ISG15
ENSG00000197405	504.398	-1.08553	0.338546	-3.20644	0.00134387	0.0303361	C5AR1
ENSG00000198355	1533.4	-0.586022	0.182934	-3.20347	0.00135784	0.0303361	PIM3
ENSG00000213809	125.019	-1.19772	0.373849	-3.20376	0.00135646	0.0303361	KLRK1
ENSG00000108798	167.708	-0.86316	0.269557	-3.20214	0.00136409	0.0303883	ABI3
ENSG00000169413	159.348	-0.991886	0.309846	-3.20122	0.00136848	0.0304473	RNASE6
ENSG00000101916	22.9407	-1.28743	0.402246	-3.20061	0.00137138	0.0304731	TLR8
ENSG00000173349	169.243	0.434185	0.13575	3.19842	0.00138185	0.0306669	SFT2D3
ENSG00000100583	23.7947	1.10526	0.345915	3.19518	0.00139744	0.0309345	SAMD15
ENSG00000175497	23.0741	2.46845	0.772468	3.19554	0.00139571	0.0309345	DPP10
ENSG00000206047	8.15208	-2.9996	0.938941	-3.19466	0.00139996	0.0309512	DEFA1
ENSG00000141002	1966.15	-0.455262	0.142569	-3.19327	0.00140672	0.0310223	TCF25
ENSG00000167088	770.637	0.450876	0.141181	3.19361	0.00140507	0.0310223	SNRPD1
ENSG00000103264	680.673	-0.539946	0.169109	-3.19289	0.00140858	0.0310242	FBXO31
ENSG00000167771	116.873	1.06184	0.332631	3.19224	0.00141176	0.0310552	RCOR2
ENSG00000177105	771.955	-0.522517	0.163799	-3.18999	0.00142279	0.0312586	RHOG
ENSG00000089692	250.818	-0.959227	0.300935	-3.18749	0.00143515	0.0314643	LAG3
ENSG00000258839	502.77	-0.763936	0.239676	-3.18737	0.00143575	0.0314643	MC1R
ENSG00000075891	294.914	3.04151	0.954418	3.18677	0.00143871	0.0314674	PAX2
ENSG00000163154	87.9886	-1.0342	0.324583	-3.18625	0.00144128	0.0314674	TNFAIP8L2
ENSG00000204104	323.234	0.490668	0.153994	3.18628	0.00144113	0.0314674	TRAF3IP1
ENSG00000213689	342.534	-0.671812	0.21088	-3.18576	0.00144376	0.0314822	TREX1
ENSG00000105829	311.804	0.462148	0.145155	3.18381	0.00145349	0.0315626	BET1
ENSG00000152582	286.803	0.78696	0.247161	3.184	0.00145257	0.0315626	SPEF2
ENSG00000182578	1074.28	-0.946515	0.297213	-3.18463	0.00144939	0.0315626	CSF1R
ENSG00000188011	5.00272	-1.65434	0.519648	-3.18358	0.00145466	0.0315626	RTP5
ENSG00000159409	3.37181	2.54888	0.800998	3.18213	0.00146197	0.031682	CELF3
ENSG00000167637	81.7069	0.484312	0.152231	3.18144	0.00146547	0.0317186	ZNF283
ENSG00000177731	1811.72	-0.327708	0.103054	-3.17998	0.00147287	0.0318395	FLII
ENSG00000131165	1117.48	-0.392328	0.12341	-3.17906	0.00147755	0.0319013	CHMP1A
ENSG00000240891	17.7026	0.892018	0.280717	3.17764	0.00148479	0.0320181	PLCXD2
ENSG00000117425	329.798	-1.20636	0.37973	-3.17688	0.00148867	0.0320623	PTCH2
ENSG00000120756	134.313	1.10883	0.349189	3.17546	0.00149599	0.0321409	PLS1
ENSG00000188000	5.27663	-2.31015	0.727479	-3.17555	0.00149552	0.0321409	OR7D2
ENSG00000087502	590.447	0.363338	0.114478	3.17387	0.00150422	0.0322512	ERGIC2
ENSG00000137054	355.302	-0.410469	0.129332	-3.17375	0.00150481	0.0322512	POLR1E
ENSG00000166863	8.06536	-1.76921	0.55754	-3.17325	0.00150742	0.0322676	TAC3
ENSG00000073169	655.063	-0.593838	0.187182	-3.17252	0.0015112	0.0323091	SELENOO
ENSG00000186891	87.1226	-1.3117	0.413529	-3.17197	0.00151409	0.0323314	TNFRSF18
ENSG00000100625	226.798	0.822396	0.259631	3.16756	0.00153725	0.0327481	SIX4
ENSG00000151743	202.511	0.58059	0.183294	3.16754	0.00153735	0.0327481	AMN1
ENSG00000116985	69.6238	0.942646	0.2978	3.16537	0.00154888	0.0327548	BMP8B
ENSG00000145332	136.94	0.430387	0.135967	3.16537	0.00154885	0.0327548	KLHL8
ENSG00000162924	192.489	-0.764186	0.24135	-3.1663	0.00154391	0.0327548	REL
ENSG00000173369	3010.31	-1.12738	0.356005	-3.16675	0.00154155	0.0327548	C1QB
ENSG00000178971	530.889	-0.441032	0.139303	-3.16599	0.00154557	0.0327548	CTC1
ENSG00000183520	396.052	0.35955	0.113569	3.16591	0.00154596	0.0327548	UTP11
ENSG00000106278	34.5918	-2.01801	0.638118	-3.16244	0.00156455	0.0329348	PTPRZ1
ENSG00000107147	289.286	-1.39399	0.440679	-3.16328	0.00156	0.0329348	KCNT1
ENSG00000169508	198.888	-1.06673	0.337256	-3.16298	0.00156165	0.0329348	GPR183
ENSG00000179363	8.56765	-1.31976	0.417334	-3.16237	0.00156492	0.0329348	TMEM31
ENSG00000124491	614.624	-1.25356	0.396612	-3.16068	0.001574	0.0330654	F13A1
ENSG00000178726	375.288	-1.09931	0.347847	-3.16034	0.00157586	0.0330654	THBD
ENSG00000186431	8.57193	-1.54535	0.48901	-3.16017	0.00157679	0.0330654	FCAR
ENSG00000115138	10.8287	-1.17039	0.370437	-3.15947	0.00158055	0.0330993	POMC
ENSG00000132874	3.28984	1.78986	0.566624	3.15882	0.00158408	0.0330993	SLC14A2
ENSG00000143952	551.728	0.288616	0.0913603	3.15909	0.00158262	0.0330993	VPS54
ENSG00000102575	991.156	-0.97803	0.309675	-3.15825	0.00158722	0.0331158	ACP5
ENSG00000160117	45.0099	0.944968	0.299231	3.15798	0.00158865	0.0331158	ANKLE1
ENSG00000003393	380.556	0.352067	0.111526	3.15681	0.00159506	0.0331705	ALS2
ENSG00000164053	232.629	-0.467575	0.148107	-3.15702	0.00159393	0.0331705	ATRIP
ENSG00000106392	380.392	0.549882	0.174239	3.1559	0.00160004	0.0331978	C1GALT1
ENSG00000125691	10439.9	-0.508943	0.161286	-3.15553	0.00160207	0.0331978	RPL23
ENSG00000179023	19.2723	1.79746	0.569611	3.1556	0.00160167	0.0331978	KLHDC7A
ENSG00000253831	1.47471	-2.46314	0.780696	-3.15505	0.00160468	0.0332128	ETV3L
ENSG00000137210	792.148	0.462469	0.146618	3.15424	0.00160916	0.0332214	TMEM14B
ENSG00000143971	307.46	0.423613	0.134312	3.15395	0.00161079	0.0332214	ETAA1
ENSG00000250673	10.0831	-1.03066	0.326755	-3.15422	0.00160925	0.0332214	REELD1
ENSG00000173812	5930.2	-0.520106	0.165024	-3.1517	0.00162323	0.0334385	EIF1
ENSG00000146918	317.314	0.705588	0.223944	3.15073	0.00162861	0.0334425	NCAPG2
ENSG00000165424	727.518	-1.07177	0.340137	-3.15099	0.00162716	0.0334425	ZCCHC24
ENSG00000181374	24.1421	-1.46777	0.465866	-3.15064	0.00162915	0.0334425	CCL13
ENSG00000105708	172.803	0.455014	0.144437	3.15025	0.00163129	0.0334471	ZNF14
ENSG00000089847	74.8334	-0.866827	0.275223	-3.14954	0.00163528	0.0334897	ANKRD24
ENSG00000060491	1620.76	-0.465993	0.148088	-3.14672	0.00165112	0.0335785	OGFR
ENSG00000079387	224.596	0.341159	0.108375	3.14794	0.00164424	0.0335785	SENP1
ENSG00000105559	1035.91	-0.66563	0.211526	-3.14679	0.00165072	0.0335785	PLEKHA4
ENSG00000122026	11337.3	-0.561632	0.178472	-3.14689	0.00165017	0.0335785	RPL21
ENSG00000139865	6.24648	2.15235	0.683816	3.14755	0.00164643	0.0335785	TTC6
ENSG00000165512	487.961	0.350644	0.111404	3.1475	0.00164672	0.0335785	ZNF22
ENSG00000109182	16.2461	2.12419	0.675242	3.14583	0.00165619	0.0336035	CWH43
ENSG00000114316	1387.29	-0.466958	0.148424	-3.14611	0.0016546	0.0336035	USP4
ENSG00000175445	104.481	-1.24624	0.396461	-3.1434	0.00166997	0.0338439	LPL
ENSG00000162521	2058	0.396781	0.126277	3.14215	0.00167713	0.0339106	RBBP4
ENSG00000170276	128.704	-0.89901	0.286091	-3.14239	0.00167574	0.0339106	HSPB2
ENSG00000105879	314.03	0.406287	0.129397	3.13986	0.00169031	0.0340983	CBLL1
ENSG00000171051	160.027	-1.19149	0.379434	-3.14017	0.00168851	0.0340983	FPR1
ENSG00000105383	65.7248	-0.873033	0.278114	-3.13912	0.00169458	0.034145	CD33
ENSG00000083535	200.947	0.399024	0.127193	3.13717	0.00170589	0.034304	PIBF1
ENSG00000180287	4.90136	-2.57902	0.822109	-3.13708	0.00170638	0.034304	PLD5
ENSG00000221869	2027.83	-0.82896	0.264287	-3.13659	0.00170924	0.0343219	CEBPD
ENSG00000213977	1316.49	-0.478928	0.152719	-3.13601	0.00171265	0.0343512	TAX1BP3
ENSG00000094755	238	1.62982	0.519851	3.13516	0.00171759	0.0343715	GABRP
ENSG00000165269	41.895	-1.29144	0.411922	-3.13517	0.00171756	0.0343715	AQP7
ENSG00000136159	334.047	0.552124	0.176223	3.13309	0.00172976	0.0345361	NUDT15
ENSG00000164185	16.8295	1.27327	0.406375	3.13323	0.00172894	0.0345361	ZNF474
ENSG00000124713	17.2835	-0.839208	0.267928	-3.13222	0.00173492	0.0345995	GNMT
ENSG00000157540	1169.05	0.340132	0.108612	3.13162	0.00173843	0.0346301	DYRK1A
ENSG00000072786	524.557	-0.656935	0.2099	-3.12976	0.00174951	0.0347324	STK10
ENSG00000089723	32.924	0.646344	0.206484	3.13023	0.00174668	0.0347324	OTUB2
ENSG00000170296	4244.28	-0.511166	0.163318	-3.12989	0.00174871	0.0347324	GABARAP
ENSG00000125089	676.861	-0.834533	0.266751	-3.12851	0.00175695	0.0348217	SH3TC1
ENSG00000140941	992.798	-0.447848	0.143158	-3.12834	0.00175799	0.0348217	MAP1LC3B
ENSG00000103150	235.203	-0.348872	0.111586	-3.12649	0.00176909	0.0348838	MLYCD
ENSG00000133317	11.8727	-1.77989	0.569128	-3.1274	0.00176358	0.0348838	LGALS12
ENSG00000144395	109.191	0.839179	0.2684	3.1266	0.00176839	0.0348838	CCDC150
ENSG00000158869	932.782	-0.924145	0.295579	-3.12656	0.00176865	0.0348838	FCER1G
ENSG00000130669	764.18	0.484777	0.155166	3.12424	0.00178263	0.0350718	PAK4
ENSG00000137100	533.2	-0.373248	0.119463	-3.12438	0.0017818	0.0350718	DCTN3
ENSG00000092140	169.205	0.520392	0.166667	3.12235	0.00179411	0.035258	G2E3
ENSG00000004776	1698.44	-1.41373	0.453168	-3.11966	0.00181063	0.0355029	HSPB6
ENSG00000183287	151.35	-1.69244	0.542491	-3.11975	0.00181003	0.0355029	CCBE1
ENSG00000116017	191.216	0.756651	0.242664	3.11811	0.00182017	0.0356188	ARID3A
ENSG00000116161	838.914	0.404693	0.129791	3.11804	0.00182061	0.0356188	CACYBP
ENSG00000138439	193.91	0.519689	0.166703	3.11746	0.00182419	0.0356491	FAM117B
ENSG00000157557	1354.05	-0.722161	0.231715	-3.11659	0.00182954	0.0357137	ETS2
ENSG00000130511	1415.06	-0.463104	0.148663	-3.11513	0.00183866	0.0358519	SSBP4
ENSG00000011243	2910.89	0.719943	0.231265	3.11307	0.00185152	0.0358557	AKAP8L
ENSG00000110077	627.325	-1.0098	0.324365	-3.11315	0.00185103	0.0358557	MS4A6A
ENSG00000114520	418.06	0.41827	0.134323	3.11392	0.00184622	0.0358557	SNX4
ENSG00000130208	1079.61	-1.2077	0.387765	-3.11452	0.00184243	0.0358557	APOC1
ENSG00000141380	1402.6	0.306948	0.098595	3.11322	0.00185055	0.0358557	SS18
ENSG00000167554	110.271	0.619995	0.199173	3.11284	0.00185295	0.0358557	ZNF610
ENSG00000173013	63.5829	0.824897	0.265001	3.1128	0.00185319	0.0358557	CCDC96
ENSG00000108651	525.258	-0.262917	0.0845486	-3.10965	0.00187308	0.0361204	UTP6
ENSG00000139372	427.486	0.406606	0.130811	3.10836	0.00188132	0.0361204	TDG
ENSG00000165115	143.43	0.593755	0.190923	3.10991	0.00187144	0.0361204	KIF27
ENSG00000168874	201.888	-1.21922	0.392238	-3.10838	0.00188119	0.0361204	ATOH8
ENSG00000170364	233.016	-0.5092	0.163812	-3.10844	0.00188075	0.0361204	SETMAR
ENSG00000188282	224.017	-1.24155	0.399319	-3.10918	0.00187608	0.0361204	RUFY4
ENSG00000236279	14.1226	1.58617	0.510077	3.10967	0.00187297	0.0361204	CLEC2L
ENSG00000099985	126.607	-1.02819	0.331044	-3.10589	0.00189704	0.0363825	OSM
ENSG00000115085	165.426	-0.988396	0.318341	-3.10483	0.00190386	0.0364733	ZAP70
ENSG00000182511	622.581	-0.60314	0.194287	-3.10437	0.00190684	0.0364904	FES
ENSG00000162836	608.374	0.511098	0.16473	3.10265	0.00191799	0.0366637	ACP6
ENSG00000100442	850.141	0.415816	0.134051	3.10193	0.00192264	0.0366725	FKBP3
ENSG00000160226	593.935	-0.625158	0.201535	-3.10198	0.00192229	0.0366725	CFAP410
ENSG00000170231	48.774	1.98587	0.640434	3.10082	0.00192983	0.0367697	FABP6
ENSG00000180549	13.7053	-1.31612	0.424488	-3.10048	0.0019321	0.0367728	FUT7
ENSG00000100221	1087.62	-0.521754	0.168367	-3.09891	0.00194233	0.0368573	JOSD1
ENSG00000115705	4.34201	-2.88964	0.932468	-3.09891	0.00194231	0.0368573	TPO
ENSG00000143355	67.3523	-1.96223	0.633215	-3.09883	0.00194285	0.0368573	LHX9
ENSG00000100298	22.2894	-1.09392	0.353122	-3.09786	0.00194926	0.0369062	APOBEC3H
ENSG00000106025	314.647	0.934334	0.301861	3.09524	0.00196651	0.0369062	TSPAN12
ENSG00000106665	494.342	-0.672755	0.217263	-3.0965	0.0019582	0.0369062	CLIP2
ENSG00000115112	421.834	1.3648	0.440689	3.09697	0.00195506	0.0369062	TFCP2L1
ENSG00000124356	635.016	0.287399	0.0928449	3.09548	0.00196495	0.0369062	STAMBP
ENSG00000132376	596.397	-0.543449	0.175575	-3.09526	0.00196639	0.0369062	INPP5K
ENSG00000162231	2331.58	-0.38773	0.125247	-3.09572	0.00196336	0.0369062	NXF1
ENSG00000164002	114.108	0.404338	0.130627	3.09536	0.00196574	0.0369062	EXO5
ENSG00000170667	496.189	-0.675714	0.218248	-3.09608	0.00196094	0.0369062	RASA4B
ENSG00000198554	133.306	0.638666	0.20618	3.09761	0.00195089	0.0369062	WDHD1
ENSG00000102554	936.072	0.853419	0.2758	3.09434	0.00197254	0.0369507	KLF5
ENSG00000157578	40.2536	0.846791	0.273666	3.09425	0.0019731	0.0369507	LCA5L
ENSG00000113070	462.487	-0.91395	0.29547	-3.09321	0.00198006	0.0370041	HBEGF
ENSG00000146247	968.485	0.500799	0.161904	3.09319	0.00198017	0.0370041	PHIP
ENSG00000186517	449.824	-0.810282	0.262065	-3.09191	0.0019887	0.0370843	ARHGAP30
ENSG00000221821	69.7582	-0.583911	0.188835	-3.09218	0.00198694	0.0370843	C6orf226
ENSG00000077585	204.694	-0.64421	0.208476	-3.09008	0.00200099	0.0372705	GPR137B
ENSG00000174963	7.69805	2.88578	0.933972	3.0898	0.00200295	0.0372705	ZIC4
ENSG00000122679	188.106	-1.29038	0.417767	-3.08877	0.00200988	0.0373598	RAMP3
ENSG00000134897	440.192	0.469923	0.152162	3.0883	0.00201308	0.0373796	BIVM
ENSG00000197872	209.492	-0.734709	0.23802	-3.08675	0.00202359	0.0375349	FAM49A
ENSG00000108381	35.2907	-1.95491	0.633496	-3.0859	0.00202936	0.0375412	ASPA
ENSG00000170837	171.161	0.863835	0.279943	3.08576	0.00203036	0.0375412	GPR27
ENSG00000277494	114.982	-1.51518	0.491016	-3.08581	0.00202999	0.0375412	GPIHBP1
ENSG00000153561	729.812	0.458748	0.148736	3.0843	0.0020403	0.0376853	RMND5A
ENSG00000160219	130.897	-0.89107	0.289048	-3.08278	0.00205077	0.0377826	GAB3
ENSG00000161940	193.614	-0.934942	0.303297	-3.08259	0.00205204	0.0377826	BCL6B
ENSG00000213420	59.5258	0.679981	0.220564	3.08293	0.00204976	0.0377826	GPC2
ENSG00000102786	436.462	0.434244	0.140895	3.08205	0.00205581	0.0377969	INTS6
ENSG00000143119	525.63	-0.966091	0.313477	-3.08186	0.00205713	0.0377969	CD53
ENSG00000063180	348.445	-0.826918	0.26843	-3.08057	0.00206602	0.0378014	CA11
ENSG00000113088	71.15	-1.37524	0.446295	-3.08145	0.00205992	0.0378014	GZMK
ENSG00000135951	129.197	0.755087	0.245079	3.081	0.00206309	0.0378014	TSGA10
ENSG00000165416	615.505	0.357269	0.11597	3.08072	0.00206504	0.0378014	SUGT1
ENSG00000025434	660.15	-0.819113	0.26593	-3.08019	0.00206871	0.0378112	NR1H3
ENSG00000213096	250.924	0.548982	0.178313	3.07875	0.00207869	0.037954	AC092279.1
ENSG00000117691	887.06	-0.541876	0.176078	-3.07747	0.00208765	0.0379986	NENF
ENSG00000118961	182.994	0.50113	0.162831	3.0776	0.00208677	0.0379986	LDAH
ENSG00000163530	1.33498	2.98934	0.971354	3.0775	0.00208742	0.0379986	DPPA2
ENSG00000090376	221.008	-0.991398	0.322261	-3.07638	0.00209528	0.0380584	IRAK3
ENSG00000161835	418.599	-0.930744	0.302519	-3.07664	0.00209345	0.0380584	GRASP
ENSG00000100079	29.1857	-1.51317	0.492081	-3.07504	0.00210475	0.0380716	LGALS2
ENSG00000105976	325.901	0.909903	0.295915	3.07487	0.00210591	0.0380716	MET
ENSG00000158435	550.567	0.329858	0.107263	3.07522	0.0021035	0.0380716	CNOT11
ENSG00000167232	426.277	0.495517	0.161144	3.07499	0.00210511	0.0380716	ZNF91
ENSG00000171956	7.99557	2.71038	0.881498	3.07474	0.00210687	0.0380716	FOXB1
ENSG00000137166	1263.98	0.603792	0.196394	3.07439	0.00210934	0.0380769	FOXP4
ENSG00000110448	51.2552	-1.21376	0.394899	-3.07359	0.00211497	0.0380999	CD5
ENSG00000185247	26.5122	2.82596	0.919429	3.0736	0.00211491	0.0380999	MAGEA11
ENSG00000176956	31.1412	-1.36628	0.444773	-3.07186	0.00212726	0.0382819	LY6H
ENSG00000181894	203.822	0.418834	0.136379	3.07111	0.00213264	0.0383378	ZNF329
ENSG00000196209	35.4035	-1.15997	0.37774	-3.07082	0.00213474	0.0383378	SIRPB2
ENSG00000003756	3423.3	-0.436519	0.142343	-3.06667	0.00216458	0.0383806	RBM5
ENSG00000055917	1797.8	0.316486	0.103207	3.06653	0.00216562	0.0383806	PUM2
ENSG00000127084	219.401	-0.705168	0.229935	-3.06682	0.00216349	0.0383806	FGD3
ENSG00000128040	3.39591	-1.88068	0.613203	-3.06699	0.00216228	0.0383806	SPINK2
ENSG00000137364	393.917	0.523252	0.170629	3.0666	0.00216505	0.0383806	TPMT
ENSG00000146070	157.979	-1.23427	0.402294	-3.06808	0.00215438	0.0383806	PLA2G7
ENSG00000154175	658.299	-1.41719	0.461753	-3.06915	0.00214671	0.0383806	ABI3BP
ENSG00000166704	338.224	0.546969	0.178235	3.06881	0.00214916	0.0383806	ZNF606
ENSG00000170846	390.547	0.507503	0.165491	3.06664	0.00216478	0.0383806	AC093323.1
ENSG00000172594	87.7637	-0.975839	0.318148	-3.06725	0.0021604	0.0383806	SMPDL3A
ENSG00000182903	421.111	0.404253	0.131823	3.06662	0.00216492	0.0383806	ZNF721
ENSG00000183807	17.1458	-1.12053	0.36523	-3.06801	0.00215488	0.0383806	FAM162B
ENSG00000214021	2706.05	-0.543138	0.177063	-3.06749	0.00215864	0.0383806	TTLL3
ENSG00000159433	597.954	-1.00285	0.327537	-3.0618	0.0022001	0.0389523	STARD9
ENSG00000136689	298.372	-1.02135	0.333642	-3.06121	0.00220444	0.0389897	IL1RN
ENSG00000087095	206.503	0.259212	0.0847027	3.06025	0.0022115	0.0390434	NLK
ENSG00000136732	824.978	-0.957688	0.31295	-3.06019	0.00221194	0.0390434	GYPC
ENSG00000134460	81.4056	-1.25494	0.410226	-3.05913	0.00221979	0.0391426	IL2RA
ENSG00000121210	292.789	-0.505986	0.165433	-3.05855	0.00222408	0.0391626	TMEM131L
ENSG00000139112	996.488	-0.831739	0.271981	-3.05808	0.00222764	0.0391626	GABARAPL1
ENSG00000168237	194.323	-0.742834	0.242902	-3.05817	0.00222697	0.0391626	GLYCTK
ENSG00000103187	1501.19	-0.645825	0.211266	-3.05693	0.00223617	0.0391838	COTL1
ENSG00000173950	236.29	0.50804	0.166175	3.05726	0.00223374	0.0391838	XXYLT1
ENSG00000198182	224.494	0.507551	0.166045	3.05671	0.0022378	0.0391838	ZNF607
ENSG00000223865	2522.41	-1.00363	0.328288	-3.05716	0.00223443	0.0391838	HLA-DPB1
ENSG00000162461	139.07	-0.679519	0.222345	-3.05615	0.00224198	0.0392179	SLC25A34
ENSG00000152193	199.694	0.45028	0.147378	3.05528	0.00224853	0.0392541	OBI1
ENSG00000187257	367.399	0.426884	0.139707	3.05557	0.00224635	0.0392541	RSBN1L
ENSG00000107281	1861.3	-0.769759	0.251981	-3.05483	0.00225187	0.0392732	NPDC1
ENSG00000171428	72.4722	0.773738	0.253335	3.0542	0.00225659	0.0393003	NAT1
ENSG00000171860	215.477	-0.965511	0.316174	-3.05373	0.00226016	0.0393003	C3AR1
ENSG00000185271	10.6542	-1.5919	0.521278	-3.05385	0.00225923	0.0393003	KLHL33
ENSG00000154734	3941.72	-1.01096	0.331169	-3.05269	0.00226798	0.0393971	ADAMTS1
ENSG00000143797	446.764	0.538451	0.176439	3.05177	0.00227493	0.0394788	MBOAT2
ENSG00000062650	650.084	0.333483	0.109343	3.04988	0.0022893	0.0396494	WAPL
ENSG00000196683	1655.56	-0.58103	0.190499	-3.05004	0.00228812	0.0396494	TOMM7
ENSG00000165501	98.9526	0.496463	0.162938	3.04695	0.00231176	0.0399746	LRR1
ENSG00000284194	556.419	-0.724346	0.237737	-3.04684	0.00231264	0.0399746	SCO2
ENSG00000118276	57.7656	0.688086	0.225918	3.04574	0.00232111	0.0400815	B4GALT6
ENSG00000136731	759.809	0.323304	0.106209	3.04404	0.00233423	0.0402287	UGGT1
ENSG00000138823	21.0557	-1.65454	0.543485	-3.04432	0.00233209	0.0402287	MTTP
ENSG00000060339	1249.97	0.404085	0.132765	3.0436	0.00233766	0.0402482	CCAR1
ENSG00000197893	6.31749	1.85789	0.610615	3.04265	0.00234504	0.0403356	NRAP
ENSG00000113924	36.3541	1.40755	0.462744	3.04174	0.00235216	0.0404184	HGD
ENSG00000172236	137.27	-1.89631	0.623573	-3.04104	0.00235762	0.0404724	TPSAB1
ENSG00000162267	88.9197	-1.55461	0.511316	-3.04041	0.00236257	0.0404781	ITIH3
ENSG00000176076	6.32247	-1.06167	0.349183	-3.04043	0.00236241	0.0404781	KCNE5
ENSG00000163558	2197.34	0.685555	0.225573	3.03917	0.00237227	0.0406046	PRKCI
ENSG00000171206	1905.37	0.412712	0.135812	3.03886	0.00237478	0.0406077	TRIM8
ENSG00000003509	286.944	0.339084	0.111652	3.03698	0.00238964	0.0408221	NDUFAF7
ENSG00000167208	128.807	-1.0025	0.330179	-3.03622	0.00239565	0.040845	SNX20
ENSG00000253598	9.87736	0.866268	0.2853	3.03634	0.00239468	0.040845	SLC10A5
ENSG00000186472	73.1328	0.942173	0.3105	3.03437	0.00241036	0.0410559	PCLO
ENSG00000237541	88.6755	-1.55177	0.511512	-3.0337	0.00241571	0.041107	HLA-DQA2
ENSG00000070193	44.1007	-2.39733	0.790331	-3.03332	0.00241878	0.0411134	FGF10
ENSG00000163346	2393.47	-0.540846	0.17832	-3.03301	0.00242128	0.0411134	PBXIP1
ENSG00000166265	197.494	0.999859	0.329684	3.03278	0.00242313	0.0411134	CYYR1
ENSG00000178988	1249.44	0.358478	0.118239	3.03181	0.0024309	0.0412053	MRFAP1L1
ENSG00000010295	517.136	-0.796597	0.262895	-3.03009	0.0024448	0.0413256	IFFO1
ENSG00000100364	1032.99	-0.638914	0.21092	-3.02918	0.00245216	0.0413256	KIAA0930
ENSG00000121621	88.3126	0.926557	0.305862	3.02933	0.00245099	0.0413256	KIF18A
ENSG00000149131	8955.48	-0.76525	0.252558	-3.02999	0.00244559	0.0413256	SERPING1
ENSG00000180210	2.8033	-2.07813	0.685763	-3.0304	0.00244233	0.0413256	F2
ENSG00000257704	347.363	-0.678587	0.223977	-3.02972	0.00244784	0.0413256	INAFM1
ENSG00000128965	127.831	0.982721	0.324494	3.02847	0.00245792	0.0413828	CHAC1
ENSG00000094880	446.039	0.381163	0.125893	3.02767	0.00246444	0.0414527	CDC23
ENSG00000168671	5.22588	1.20523	0.39811	3.02738	0.00246684	0.0414533	UGT3A2
ENSG00000175806	75.8097	-0.561166	0.185403	-3.02674	0.00247209	0.0414619	MSRA
ENSG00000183549	21.1222	-1.22726	0.405459	-3.02684	0.00247122	0.0414619	ACSM5
ENSG00000067560	5981.13	-0.324648	0.107285	-3.02604	0.0024778	0.0414835	RHOA
ENSG00000091592	582.208	-0.928373	0.306831	-3.02568	0.00248072	0.0414835	NLRP1
ENSG00000116690	47.1415	-2.30235	0.761001	-3.02542	0.00248285	0.0414835	PRG4
ENSG00000148053	300.804	-1.48051	0.489332	-3.02558	0.00248156	0.0414835	NTRK2
ENSG00000204381	215.39	-0.776832	0.256849	-3.02447	0.00249067	0.0415745	LAYN
ENSG00000148303	21200.1	-0.437338	0.14463	-3.02384	0.00249592	0.0415828	RPL7A
ENSG00000180233	154.382	0.531055	0.175621	3.02387	0.00249562	0.0415828	ZNRF2
ENSG00000105246	36.9164	-0.967152	0.319958	-3.02274	0.00250494	0.0416934	EBI3
ENSG00000064886	53.9118	-1.36803	0.452829	-3.02108	0.00251872	0.0418695	CHI3L2
ENSG00000126777	1915.58	0.395307	0.130858	3.02089	0.0025203	0.0418695	KTN1
ENSG00000155307	128.504	-0.966492	0.319971	-3.02056	0.0025231	0.0418762	SAMSN1
ENSG00000175262	18.6818	-1.22324	0.405125	-3.01942	0.00253258	0.0419939	C1orf127
ENSG00000136603	952.612	0.583746	0.193415	3.0181	0.00254364	0.0421374	SKIL
ENSG00000099998	615.652	-0.965091	0.319972	-3.01617	0.00255988	0.0422653	GGT5
ENSG00000107821	111.678	1.11582	0.369894	3.01661	0.00255621	0.0422653	KAZALD1
ENSG00000171766	392.712	-1.22891	0.407371	-3.01668	0.00255564	0.0422653	GATM
ENSG00000183696	427.874	-0.847562	0.281019	-3.01604	0.00256102	0.0422653	UPP1
ENSG00000004864	454.951	0.405303	0.134408	3.01546	0.00256587	0.0423054	SLC25A13
ENSG00000167588	30.5877	-1.32918	0.440885	-3.0148	0.00257145	0.0423576	GPD1
ENSG00000131584	1336.08	-0.592136	0.196461	-3.01402	0.00257812	0.0423877	ACAP3
ENSG00000138615	501.355	-1.22631	0.406849	-3.01418	0.00257679	0.0423877	CILP
ENSG00000166501	104.596	-1.09452	0.363193	-3.01361	0.00258155	0.0424043	PRKCB
ENSG00000170540	2624	0.478601	0.158868	3.01256	0.00259051	0.0425115	ARL6IP1
ENSG00000170890	7.76858	-1.77424	0.589031	-3.01214	0.00259413	0.0425311	PLA2G1B
ENSG00000119636	130.067	0.650594	0.216075	3.01096	0.00260419	0.042619	BBOF1
ENSG00000125538	135.594	-1.14582	0.380553	-3.01094	0.00260436	0.042619	IL1B
ENSG00000112306	7936.26	-0.508028	0.168743	-3.01065	0.00260686	0.0426201	RPS12
ENSG00000113448	205.7	-0.898112	0.298351	-3.01025	0.00261029	0.0426364	PDE4D
ENSG00000205710	91.0755	-0.791518	0.262974	-3.00987	0.00261357	0.0426501	C17orf107
ENSG00000090554	142.846	-0.703981	0.234025	-3.00815	0.00262843	0.0427336	FLT3LG
ENSG00000154553	1069.47	-1.21642	0.404283	-3.00882	0.0026226	0.0427336	PDLIM3
ENSG00000163328	147.551	-0.673778	0.223984	-3.00815	0.00262845	0.0427336	GPR155
ENSG00000198963	13.5138	-1.45318	0.482997	-3.00868	0.00262384	0.0427336	RORB
ENSG00000077157	1846.89	-1.11418	0.370578	-3.00661	0.0026418	0.0427813	PPP1R12B
ENSG00000085377	391.834	0.391841	0.130303	3.00716	0.00263703	0.0427813	PREP
ENSG00000118242	122.816	0.711881	0.236727	3.00718	0.00263685	0.0427813	MREG
ENSG00000147065	4755.61	-0.399161	0.13277	-3.0064	0.00264359	0.0427813	MSN
ENSG00000214013	248.611	-0.343987	0.114399	-3.00689	0.00263931	0.0427813	GANC
ENSG00000163006	76.0878	0.546982	0.181965	3.00597	0.00264732	0.042802	CCDC138
ENSG00000165097	257.009	0.489974	0.163034	3.00535	0.00265276	0.0428504	KDM1B
ENSG00000135144	109.811	-1.21563	0.404567	-3.00476	0.00265788	0.0428935	DTX1
ENSG00000145850	7.88394	-1.49026	0.496023	-3.00442	0.0026609	0.0429028	TIMD4
ENSG00000102174	20.2436	-0.841928	0.280312	-3.00354	0.00266861	0.0429874	PHEX
ENSG00000099622	5435.31	-0.544208	0.181209	-3.00321	0.00267147	0.042994	CIRBP
ENSG00000054938	38.9747	-1.82389	0.60774	-3.00111	0.00268999	0.0432126	CHRDL2
ENSG00000186198	4.42116	2.00489	0.668028	3.00121	0.00268908	0.0432126	SLC51B
ENSG00000156804	1908.11	-0.900906	0.300245	-3.00057	0.00269479	0.04325	FBXO32
ENSG00000205269	104.963	0.587522	0.195902	2.99906	0.00270814	0.0434246	TMEM170B
ENSG00000011021	622.395	-0.421501	0.140558	-2.99876	0.00271079	0.0434272	CLCN6
ENSG00000163950	695.473	0.47773	0.159417	2.99673	0.00272894	0.0436316	SLBP
ENSG00000170927	32.7684	1.64067	0.547459	2.99688	0.00272757	0.0436316	PKHD1
ENSG00000198105	690.073	0.531944	0.177522	2.9965	0.00273102	0.0436316	ZNF248
ENSG00000103024	751.878	-0.696367	0.232506	-2.99504	0.00274407	0.0436805	NME3
ENSG00000168028	15753.4	-0.467756	0.156162	-2.99532	0.00274158	0.0436805	RPSA
ENSG00000179331	3.51097	1.42658	0.476298	2.99514	0.0027432	0.0436805	RAB39A
ENSG00000229117	14961.6	-0.468548	0.15643	-2.99527	0.00274205	0.0436805	RPL41
ENSG00000103175	100.611	-1.20201	0.401388	-2.99464	0.00274773	0.0436992	WFDC1
ENSG00000159189	2119.24	-0.981547	0.327823	-2.99414	0.00275222	0.0437308	C1QC
ENSG00000197020	138.976	0.484259	0.161766	2.99357	0.00275731	0.043772	ZNF100
ENSG00000135119	75.1482	0.745018	0.248957	2.99255	0.00276653	0.0438786	RNFT2
ENSG00000070404	955.827	-0.93071	0.311056	-2.9921	0.00277065	0.0439041	FSTL3
ENSG00000162385	401.581	0.323156	0.108094	2.98958	0.00279363	0.0442282	MAGOH
ENSG00000136720	2019.11	0.534016	0.178681	2.98866	0.00280203	0.0442811	HS6ST1
ENSG00000143110	381.003	-0.75635	0.253063	-2.98878	0.0028009	0.0442811	C1orf162
ENSG00000197019	341.248	-0.727016	0.243344	-2.98761	0.00281172	0.0443943	SERTAD1
ENSG00000083290	321.013	-0.463497	0.155177	-2.98689	0.0028183	0.0444187	ULK2
ENSG00000213886	390.202	-1.36539	0.457129	-2.98689	0.00281834	0.0444187	UBD
ENSG00000175536	59.6929	0.616997	0.206601	2.98642	0.00282269	0.0444472	LIPT2
ENSG00000124380	271.15	0.366726	0.122815	2.986	0.00282654	0.0444678	SNRNP27
ENSG00000116030	1634.69	0.360726	0.120818	2.98569	0.00282939	0.0444728	SUMO1
ENSG00000095002	489.914	0.51332	0.172069	2.98321	0.00285239	0.0445941	MSH2
ENSG00000110711	917.445	-0.412604	0.138288	-2.98365	0.00284831	0.0445941	AIP
ENSG00000117528	417.242	0.43544	0.145958	2.98332	0.00285141	0.0445941	ABCD3
ENSG00000159461	1055.25	-0.359948	0.120623	-2.98407	0.00284437	0.0445941	AMFR
ENSG00000162894	105.239	-1.03392	0.34648	-2.98406	0.0028445	0.0445941	FCMR
ENSG00000205220	864.505	-0.683657	0.229109	-2.98398	0.00284521	0.0445941	PSMB10
ENSG00000021574	203.516	0.582831	0.195564	2.98026	0.00288004	0.0448421	SPAST
ENSG00000134259	69.5985	-1.34587	0.451654	-2.97988	0.00288362	0.0448421	NGF
ENSG00000151239	877.705	0.455703	0.152876	2.98087	0.00287428	0.0448421	TWF1
ENSG00000169814	282.785	-0.486211	0.163152	-2.98012	0.00288135	0.0448421	BTD
ENSG00000196335	38.657	1.08312	0.363463	2.98	0.00288245	0.0448421	STK31
ENSG00000198771	185.738	-0.807254	0.27081	-2.98089	0.00287412	0.0448421	RCSD1
ENSG00000138434	912.295	0.506723	0.170087	2.9792	0.00289	0.0448714	ITPRID2
ENSG00000203952	28.6228	1.27886	0.429271	2.97914	0.00289063	0.0448714	CCDC160
ENSG00000174791	321.763	-0.74752	0.251143	-2.97648	0.00291582	0.0452223	RIN1
ENSG00000267281	120.144	-0.628638	0.211232	-2.97605	0.00291986	0.0452449	ATF7-NPFF
ENSG00000134717	923.11	0.384359	0.129197	2.97498	0.00293009	0.0452833	BTF3L4
ENSG00000143226	864.666	-0.894765	0.300753	-2.97508	0.0029291	0.0452833	FCGR2A
ENSG00000189269	14.5205	-0.963209	0.323767	-2.97501	0.00292979	0.0452833	DRICH1
ENSG00000225921	608.34	0.287164	0.0965448	2.97441	0.00293553	0.0453273	NOL7
ENSG00000059377	206.112	-0.917419	0.308513	-2.97368	0.00294251	0.0453587	TBXAS1
ENSG00000146285	25.7006	-1.17788	0.396106	-2.97366	0.00294275	0.0453587	SCML4
ENSG00000164674	150.687	-0.826534	0.277996	-2.97319	0.0029472	0.0453874	SYTL3
ENSG00000101605	149.879	-0.986226	0.331799	-2.97236	0.00295524	0.0454712	MYOM1
ENSG00000126895	31.9692	-1.23222	0.414723	-2.97119	0.00296652	0.0455811	AVPR2
ENSG00000143924	1351.42	0.352847	0.118761	2.97108	0.00296758	0.0455811	EML4
ENSG00000140025	93.1307	0.386216	0.130005	2.97078	0.00297042	0.0455838	EFCAB11
ENSG00000143315	271.12	0.407852	0.137312	2.97025	0.00297557	0.0455838	PIGM
ENSG00000146263	154.525	0.58975	0.198539	2.97045	0.00297363	0.0455838	MMS22L
ENSG00000118503	1412.2	-0.848999	0.285897	-2.9696	0.00298192	0.0456411	TNFAIP3
ENSG00000067221	207.983	-0.468233	0.157708	-2.96898	0.00298788	0.0456526	STOML1
ENSG00000132510	1422.94	-0.762038	0.256645	-2.96923	0.00298546	0.0456526	KDM6B
ENSG00000137642	2207.46	0.755544	0.254597	2.96761	0.00300126	0.045817	SORL1
ENSG00000107537	289.524	-0.504084	0.169887	-2.96718	0.00300547	0.0458413	PHYH
ENSG00000143155	484.872	0.32422	0.109287	2.96669	0.00301028	0.0458747	TIPRL
ENSG00000134030	978.222	-0.649024	0.218799	-2.9663	0.00301407	0.0458924	CTIF
ENSG00000183379	26.1546	-1.24507	0.419836	-2.96561	0.00302088	0.0459562	SYNDIG1L
ENSG00000163719	587.451	-0.34445	0.116195	-2.9644	0.0030327	0.046096	MTMR14
ENSG00000084733	1309.01	0.374754	0.126479	2.96297	0.00304689	0.0462716	RAB10
ENSG00000110400	334.081	0.685368	0.231394	2.96191	0.00305737	0.0463904	NECTIN1
ENSG00000276070	131.041	-1.07166	0.361866	-2.9615	0.00306147	0.0464124	CCL4L2
ENSG00000103089	30.2542	1.16513	0.393547	2.96058	0.00307059	0.04643	FA2H
ENSG00000148356	479.538	-0.465546	0.15724	-2.96073	0.00306908	0.04643	LRSAM1
ENSG00000198464	240.056	0.41546	0.140326	2.96067	0.00306976	0.04643	ZNF480
ENSG00000103490	271.653	-0.750016	0.253418	-2.95959	0.00308045	0.0464725	PYCARD
ENSG00000130173	3.59084	-1.39638	0.471873	-2.95924	0.00308401	0.0464725	ANGPTL8
ENSG00000169570	80.4096	0.424371	0.143402	2.95931	0.00308331	0.0464725	DTWD2
ENSG00000177374	366.588	-1.14524	0.386963	-2.95957	0.00308068	0.0464725	HIC1
ENSG00000251247	103.485	0.51715	0.174819	2.95821	0.00309434	0.046588	ZNF345
ENSG00000123983	651.755	0.476812	0.161224	2.95746	0.00310188	0.0466059	ACSL3
ENSG00000132970	218.549	-0.833676	0.281881	-2.95755	0.00310093	0.0466059	WASF3
ENSG00000146755	11.2644	-0.997129	0.337272	-2.95646	0.00311197	0.0466059	TRIM50
ENSG00000147459	590.74	-0.645457	0.218307	-2.95665	0.00311004	0.0466059	DOCK5
ENSG00000182950	16.4447	-1.1981	0.405279	-2.95624	0.00311416	0.0466059	ODF3L1
ENSG00000225190	486.634	-0.430552	0.145614	-2.9568	0.00310849	0.0466059	PLEKHM1
ENSG00000240065	757.823	-0.774213	0.261853	-2.95668	0.00310973	0.0466059	PSMB9
ENSG00000132906	555.145	-0.659917	0.223343	-2.95473	0.00312948	0.0467952	CASP9
ENSG00000129450	57.5102	-0.890158	0.301309	-2.9543	0.00313377	0.0468193	SIGLEC9
ENSG00000181291	29.711	-1.24715	0.4222	-2.95392	0.0031376	0.0468367	TMEM132E
ENSG00000010671	138.035	-0.875451	0.296435	-2.95327	0.00314429	0.0468965	BTK
ENSG00000153823	105.719	-1.2823	0.434303	-2.95255	0.00315159	0.0469654	PID1
ENSG00000106100	530.589	-0.520212	0.176295	-2.95081	0.0031694	0.0470715	NOD1
ENSG00000116871	1464.02	-0.453463	0.153674	-2.95081	0.00316946	0.0470715	MAP7D1
ENSG00000164885	180.531	0.473914	0.160601	2.95088	0.00316868	0.0470715	CDK5
ENSG00000172954	234.816	0.532835	0.180566	2.95091	0.00316839	0.0470715	LCLAT1
ENSG00000268651	1.56432	3.6089	1.22313	2.95053	0.00317226	0.0470731	CTAG1A
ENSG00000138018	528.888	0.467802	0.158659	2.94847	0.00319346	0.0473476	SELENOI
ENSG00000163166	641.578	0.254072	0.0861887	2.94786	0.0031998	0.0474015	IWS1
ENSG00000185658	970.967	0.348582	0.118265	2.94747	0.00320382	0.0474209	BRWD1
ENSG00000105248	276.823	-0.383839	0.130328	-2.94517	0.00322779	0.0476547	YJU2
ENSG00000111615	563.704	0.327147	0.111077	2.94523	0.00322715	0.0476547	KRR1
ENSG00000178177	103.673	0.470463	0.159725	2.94545	0.00322482	0.0476547	LCORL
ENSG00000119203	644.223	0.442693	0.150333	2.94475	0.00323216	0.0476791	CPSF3
ENSG00000035115	869.949	0.523247	0.17779	2.94306	0.00324981	0.0478357	SH3YL1
ENSG00000124785	78.0896	-1.19123	0.404762	-2.94303	0.00325013	0.0478357	NRN1
ENSG00000169499	631.11	-0.483112	0.164159	-2.94295	0.00325097	0.0478357	PLEKHA2
ENSG00000010610	882.545	-0.831439	0.282647	-2.94162	0.00326505	0.0478587	CD4
ENSG00000083520	447.843	0.370457	0.125951	2.94128	0.00326856	0.0478587	DIS3
ENSG00000106701	85.3708	0.666057	0.226441	2.94141	0.00326722	0.0478587	FSD1L
ENSG00000108771	422.644	-0.494736	0.168186	-2.9416	0.00326524	0.0478587	DHX58
ENSG00000171794	1.95506	-2.15322	0.732078	-2.94125	0.00326893	0.0478587	UTF1
ENSG00000283321	10.341	-4.5517	1.54697	-2.94234	0.00325741	0.0478587	AC019117.4
ENSG00000162782	58.4843	1.20967	0.411371	2.94059	0.00327584	0.0479197	TDRD5
ENSG00000053108	23.3527	1.62585	0.553451	2.93766	0.00330696	0.0481337	FSTL4
ENSG00000127124	165.87	-0.592149	0.201538	-2.93815	0.00330178	0.0481337	HIVEP3
ENSG00000137968	61.0939	1.38423	0.471161	2.93791	0.00330433	0.0481337	SLC44A5
ENSG00000177674	716.477	-0.466456	0.158746	-2.93838	0.00329929	0.0481337	AGTRAP
ENSG00000213402	309.727	-0.934088	0.317936	-2.93797	0.00330366	0.0481337	PTPRCAP
ENSG00000273559	455.435	-0.352405	0.119945	-2.93805	0.00330282	0.0481337	CWC25
ENSG00000154001	450.728	0.341911	0.116423	2.93679	0.00331629	0.0482295	PPP2R5E
ENSG00000143774	3710.87	-0.433918	0.147806	-2.93572	0.00332777	0.0482886	GUK1
ENSG00000188783	1585.14	-1.24581	0.424347	-2.93582	0.00332663	0.0482886	PRELP
ENSG00000197746	19710.5	-0.6723	0.229013	-2.93564	0.00332863	0.0482886	PSAP
ENSG00000169962	26.8711	-1.09017	0.3715	-2.93451	0.00334079	0.0484248	TAS1R3
ENSG00000172053	3149.82	-0.390465	0.133072	-2.93424	0.00334371	0.0484271	QARS1
ENSG00000125999	15.7501	2.56703	0.875254	2.9329	0.00335817	0.0485139	BPIFB1
ENSG00000175471	53.2156	-0.86645	0.295431	-2.93284	0.0033588	0.0485139	MCTP1
ENSG00000184635	200.324	0.562191	0.191673	2.93308	0.00335616	0.0485139	ZNF93
ENSG00000186298	1521.7	0.430381	0.146755	2.93265	0.00336078	0.0485139	PPP1CC
ENSG00000151806	410.394	0.352138	0.120095	2.93215	0.00336625	0.0485528	GUF1
ENSG00000138709	287.781	0.438284	0.149503	2.93161	0.00337205	0.0485963	LARP1B
ENSG00000134644	1359.77	0.329649	0.112517	2.92977	0.00339214	0.0488456	PUM1
ENSG00000151025	19.8785	1.55456	0.530703	2.92925	0.00339782	0.0488471	GPR158
ENSG00000170946	162.295	0.352832	0.120448	2.92932	0.003397	0.0488471	DNAJC24
ENSG00000090520	1436.06	0.478383	0.163337	2.9288	0.00340272	0.0488775	DNAJB11
ENSG00000285269	20.8029	-1.33671	0.45648	-2.92829	0.00340827	0.0489171	AL160269.1
ENSG00000167613	444.891	-0.865064	0.295452	-2.92793	0.00341227	0.0489344	LAIR1
ENSG00000085514	224.674	-0.676128	0.230987	-2.92712	0.00342114	0.0490174	PILRA
ENSG00000099624	1006.48	-0.591068	0.201954	-2.92675	0.00342524	0.0490174	ATP5F1D
ENSG00000188677	351.799	-0.620455	0.212003	-2.92664	0.00342646	0.0490174	PARVB
ENSG00000106261	1655.79	0.378825	0.129487	2.92559	0.00343805	0.0490629	ZKSCAN1
ENSG00000160097	48.6133	-0.986437	0.337125	-2.92603	0.0034332	0.0490629	FNDC5
ENSG00000182866	140.2	-1.0348	0.353695	-2.92567	0.00343711	0.0490629	LCK
ENSG00000049239	1966.45	-0.457521	0.156439	-2.92461	0.00344891	0.0491408	H6PD
ENSG00000275052	1147.84	0.365119	0.124845	2.92459	0.00344912	0.0491408	PPP4R3B
ENSG00000144736	239.736	0.286602	0.098034	2.92349	0.00346127	0.0492739	SHQ1
ENSG00000095539	176.038	0.858985	0.293893	2.92278	0.00346917	0.0492982	SEMA4G
ENSG00000101336	251.862	-0.863645	0.295533	-2.92233	0.00347424	0.0492982	HCK
ENSG00000164953	209.454	0.597057	0.204286	2.92265	0.00347068	0.0492982	TMEM67
ENSG00000187688	193.334	-0.826404	0.282776	-2.92246	0.00347273	0.0492982	TRPV2
ENSG00000186074	71.498	-1.1227	0.3845	-2.9199	0.00350139	0.0496432	CD300LF
ENSG00000114279	75.6022	0.9092	0.311619	2.91767	0.00352658	0.0499599	FGF12
ENSG00000113248	103.762	-0.900604	0.308773	-2.91672	0.00353737	0.0499913	PCDHB15
ENSG00000151948	8.54847	-1.16887	0.400702	-2.91705	0.00353359	0.0499913	GLT1D1
ENSG00000184601	7.05354	-3.09465	1.06094	-2.91688	0.00353547	0.0499913	C14orf180
ENSG00000113269	1365.99	-0.520079	0.178337	-2.91627	0.00354247	0.0500232	RNF130
ENSG00000102572	1612.05	0.350949	0.120412	2.91457	0.00356178	0.0502148	STK24
ENSG00000116750	330.291	0.421924	0.144763	2.91458	0.00356169	0.0502148	UCHL5
ENSG00000155366	2785.59	-0.431091	0.147967	-2.91342	0.00357491	0.0503594	RHOC
ENSG00000255439	3.6326	-3.32144	1.14017	-2.91311	0.0035785	0.0503694	AC135050.2
ENSG00000040199	187.71	-0.504974	0.173414	-2.91195	0.00359178	0.050441	PHLPP2
ENSG00000161542	480.397	0.392408	0.134755	2.91202	0.00359097	0.050441	PRPSAP1
ENSG00000187186	38.364	-0.759144	0.260703	-2.91191	0.00359223	0.050441	AL162231.1
ENSG00000126860	149.413	-0.936299	0.321571	-2.91164	0.0035954	0.050445	EVI2A
ENSG00000256683	206.777	0.437818	0.150448	2.9101	0.00361316	0.0506536	ZNF350
ENSG00000054611	477.947	-0.385764	0.132593	-2.90938	0.00362149	0.0506893	TBC1D22A
ENSG00000081692	357.657	-0.353767	0.121594	-2.90942	0.00362106	0.0506893	JMJD4
ENSG00000163875	925.966	0.368413	0.126699	2.90779	0.00363997	0.0509072	MEAF6
ENSG00000164362	23.0406	1.39056	0.478362	2.90693	0.00364995	0.0510061	TERT
ENSG00000198168	207.429	0.520055	0.179003	2.90529	0.00366917	0.0512338	SVIP
ENSG00000108349	1264.7	-0.335308	0.11548	-2.90361	0.0036889	0.0514683	CASC3
ENSG00000070718	390.4	0.365794	0.126071	2.90149	0.00371394	0.0514893	AP3M2
ENSG00000100300	1133.21	-0.628487	0.216497	-2.90299	0.00369621	0.0514893	TSPO
ENSG00000100600	2429.95	-0.860743	0.296606	-2.90198	0.00370816	0.0514893	LGMN
ENSG00000122136	144.616	-1.80672	0.622684	-2.9015	0.00371379	0.0514893	OBP2A
ENSG00000135249	306.844	0.39386	0.135691	2.90264	0.00370036	0.0514893	RINT1
ENSG00000143469	8.40885	2.20199	0.758575	2.9028	0.00369847	0.0514893	SYT14
ENSG00000151923	1749.91	0.367268	0.126547	2.90223	0.00370521	0.0514893	TIAL1
ENSG00000182149	2095.18	-0.358747	0.1236	-2.90248	0.00370225	0.0514893	IST1
ENSG00000108001	29.2437	-1.58907	0.547822	-2.9007	0.00372325	0.0515368	EBF3
ENSG00000162444	83.3651	-0.979773	0.337767	-2.90073	0.0037229	0.0515368	RBP7
ENSG00000009790	134.982	-1.00638	0.347352	-2.89729	0.00376398	0.0518139	TRAF3IP3
ENSG00000116824	162.973	-1.05325	0.363365	-2.8986	0.00374836	0.0518139	CD2
ENSG00000135409	113.195	-2.03501	0.70224	-2.89788	0.00375689	0.0518139	AMHR2
ENSG00000198851	258.99	-1.15021	0.396918	-2.89787	0.00375712	0.0518139	CD3E
ENSG00000214114	333.482	0.499403	0.172343	2.89772	0.00375886	0.0518139	MYCBP
ENSG00000230453	6.93391	2.24347	0.774156	2.89796	0.00375603	0.0518139	ANKRD18B
ENSG00000244482	41.49	-1.04555	0.36084	-2.89753	0.00376116	0.0518139	LILRA6
ENSG00000038210	210.029	0.47039	0.162373	2.89697	0.00376784	0.0518263	PI4K2B
ENSG00000089820	2501.02	-0.794141	0.274291	-2.89525	0.00378862	0.0519305	ARHGAP4
ENSG00000108100	1192.56	0.288949	0.0997767	2.89596	0.00378005	0.0519305	CCNY
ENSG00000139726	786.567	0.348227	0.120251	2.89583	0.0037816	0.0519305	DENR
ENSG00000160318	16.5314	-0.93563	0.323176	-2.89511	0.00379025	0.0519305	CLDND2
ENSG00000162892	5.63003	-1.78869	0.617811	-2.8952	0.00378915	0.0519305	IL24
ENSG00000021762	344.487	-0.514035	0.177655	-2.89344	0.00381046	0.0519635	OSBPL5
ENSG00000075239	587.709	-0.494102	0.170762	-2.89351	0.00380965	0.0519635	ACAT1
ENSG00000100239	1213.82	-0.389914	0.134737	-2.8939	0.00380493	0.0519635	PPP6R2
ENSG00000130349	280.499	0.591307	0.204349	2.89361	0.00380838	0.0519635	MTRES1
ENSG00000133246	81.0809	-0.8107	0.280141	-2.8939	0.00380486	0.0519635	PRAM1
ENSG00000138079	6.83572	1.30829	0.452133	2.8936	0.00380848	0.0519635	SLC3A1
ENSG00000128534	1007.18	0.364344	0.12598	2.89209	0.00382691	0.0521472	LSM8
ENSG00000197928	160.41	0.5686	0.196626	2.89178	0.00383069	0.0521581	ZNF677
ENSG00000100567	827.554	0.334712	0.115774	2.89109	0.00383913	0.0521919	PSMA3
ENSG00000186468	10474.4	-0.459919	0.15907	-2.8913	0.00383646	0.0521919	RPS23
ENSG00000029993	746.264	0.68667	0.23757	2.8904	0.00384755	0.052232	HMGB3
ENSG00000174405	159.807	0.555858	0.192315	2.89036	0.00384805	0.052232	LIG4
ENSG00000100146	4.24935	-4.20865	1.45675	-2.88907	0.00386379	0.0523682	SOX10
ENSG00000120256	331.706	0.643628	0.222801	2.88881	0.00386705	0.0523682	LRP11
ENSG00000170627	26.6476	1.69947	0.588283	2.88886	0.00386636	0.0523682	GTSF1
ENSG00000140287	23.3009	-1.52505	0.528075	-2.88795	0.00387763	0.0524708	HDC
ENSG00000158485	1.68149	-2.45043	0.848582	-2.88767	0.00388105	0.0524766	CD1B
ENSG00000186106	218.974	0.477549	0.165424	2.88682	0.00389153	0.0525777	ANKRD46
ENSG00000106991	2382.93	-0.847498	0.293611	-2.88646	0.00389601	0.0525977	ENG
ENSG00000137267	415.798	-0.938188	0.32507	-2.88611	0.00390037	0.0526159	TUBB2A
ENSG00000101448	13.4186	-1.812	0.628138	-2.88472	0.00391765	0.0527272	EPPIN
ENSG00000153339	428.21	0.401172	0.13905	2.88509	0.00391299	0.0527272	TRAPPC8
ENSG00000164346	974.542	-0.397765	0.13788	-2.88486	0.00391583	0.0527272	NSA2
ENSG00000173039	1451.5	-0.261493	0.0906628	-2.88423	0.00392367	0.0527326	RELA
ENSG00000189079	420.955	0.342081	0.118605	2.8842	0.00392407	0.0527326	ARID2
ENSG00000106952	32.9702	-0.958692	0.33246	-2.88363	0.00393116	0.0527872	TNFSF8
ENSG00000180346	60.8465	0.544128	0.188802	2.882	0.00395158	0.0530208	TIGD2
ENSG00000006377	7.81272	2.09166	0.725935	2.88133	0.00395996	0.0530926	DLX6
ENSG00000122223	26.8108	-1.17775	0.408816	-2.88088	0.00396564	0.053128	CD244
ENSG00000105143	3.10117	2.69532	0.936022	2.87955	0.00398238	0.0533115	SLC1A6
ENSG00000075303	181.326	0.526602	0.18297	2.87808	0.00400105	0.0534194	SLC25A40
ENSG00000105374	146.158	-0.972607	0.3379	-2.87839	0.00399715	0.0534194	NKG7
ENSG00000135205	606.902	0.910778	0.316467	2.87795	0.00400264	0.0534194	CCDC146
ENSG00000138182	163.425	0.598512	0.207948	2.87818	0.00399975	0.0534194	KIF20B
ENSG00000146909	399.829	0.370139	0.128634	2.87745	0.00400906	0.0534643	NOM1
ENSG00000239839	3.56995	-3.53139	1.22744	-2.87705	0.00401416	0.0534916	DEFA3
ENSG00000188368	32.6187	0.544703	0.189358	2.87658	0.00402015	0.0535306	PRR19
ENSG00000100097	4862.85	-0.717703	0.249605	-2.87536	0.00403572	0.0536494	LGALS1
ENSG00000101440	3.67197	-1.76073	0.612451	-2.87489	0.00404162	0.0536494	ASIP
ENSG00000131373	183.751	-0.322218	0.1121	-2.87439	0.00404809	0.0536494	HACL1
ENSG00000153574	418.421	0.319729	0.111228	2.87455	0.0040461	0.0536494	RPIA
ENSG00000164107	162.048	-1.46999	0.51148	-2.874	0.00405312	0.0536494	HAND2
ENSG00000176407	842.717	0.307826	0.107049	2.87557	0.00403294	0.0536494	KCMF1
ENSG00000196338	93.6899	-0.913982	0.318022	-2.87396	0.00405358	0.0536494	NLGN3
ENSG00000198909	691.606	-0.420813	0.146371	-2.87498	0.00404049	0.0536494	MAP3K3
ENSG00000081665	406.536	0.416882	0.145089	2.87328	0.00406237	0.0536846	ZNF506
ENSG00000105948	153.589	0.527981	0.183743	2.87348	0.00405981	0.0536846	TTC26
ENSG00000166974	413.864	-0.724501	0.252198	-2.87274	0.00406926	0.0537351	MAPRE2
ENSG00000121486	274.483	0.397706	0.138466	2.87223	0.00407587	0.0537664	TRMT1L
ENSG00000161544	252.169	-1.05901	0.368727	-2.87208	0.00407777	0.0537664	CYGB
ENSG00000116663	163.06	-0.48851	0.170104	-2.87183	0.00408105	0.0537692	FBXO6
ENSG00000115364	430.03	0.382077	0.133078	2.87107	0.00409082	0.0537765	MRPL19
ENSG00000163535	87.28	0.642724	0.223842	2.87133	0.00408752	0.0537765	SGO2
ENSG00000184056	290.884	-0.443374	0.154417	-2.87127	0.00408823	0.0537765	VPS33B
ENSG00000124171	182.098	0.90474	0.315188	2.87048	0.00409849	0.0538369	PARD6B
ENSG00000117984	13828.2	-0.76482	0.266517	-2.86968	0.00410882	0.0539321	CTSD
ENSG00000259075	41.0471	2.51921	0.877972	2.86935	0.00411316	0.0539487	POC1B-GALNT4
ENSG00000166415	146.187	1.55384	0.541948	2.86713	0.00414207	0.0542871	WDR72
ENSG00000159873	349.317	0.402517	0.140565	2.86357	0.00418898	0.0548608	CCDC117
ENSG00000136715	377.305	0.292792	0.102266	2.86306	0.00419572	0.0549081	SAP130
ENSG00000100739	44.3613	-1.53491	0.536204	-2.86255	0.00420248	0.0549555	BDKRB1
ENSG00000196998	1322.85	-0.341364	0.119308	-2.8612	0.00422044	0.0551492	WDR45
ENSG00000204851	80.8692	-0.798152	0.279012	-2.86064	0.0042279	0.0552054	PNMA8B
ENSG00000100129	4120.65	-0.444875	0.155559	-2.85984	0.00423854	0.055262	EIF3L
ENSG00000105339	735.22	-0.582861	0.203796	-2.86003	0.00423607	0.055262	DENND3
ENSG00000111796	31.5917	-1.18144	0.413388	-2.85795	0.00426383	0.055535	KLRB1
ENSG00000143093	603.37	-0.257695	0.0901723	-2.85781	0.00426582	0.055535	STRIP1
ENSG00000068781	11.1341	-1.63927	0.573912	-2.85631	0.00428593	0.0556441	STON1-GTF2A1L
ENSG00000105352	5.71886	-1.51507	0.530659	-2.85506	0.00430281	0.0556441	CEACAM4
ENSG00000121807	31.7483	-1.28216	0.448972	-2.85577	0.00429332	0.0556441	CCR2
ENSG00000122420	40.9485	-1.61527	0.565619	-2.85576	0.00429342	0.0556441	PTGFR
ENSG00000133985	311.511	0.867028	0.303537	2.85641	0.00428455	0.0556441	TTC9
ENSG00000135916	2278.13	0.789007	0.276352	2.85508	0.00430264	0.0556441	ITM2C
ENSG00000148123	2.15878	2.14421	0.750859	2.85567	0.00429456	0.0556441	PLPPR1
ENSG00000164244	688.149	0.373446	0.130789	2.85533	0.00429919	0.0556441	PRRC1
ENSG00000183654	4.64501	2.47245	0.865525	2.85659	0.00428212	0.0556441	MARCHF11
ENSG00000135077	284.988	-0.852813	0.298831	-2.85383	0.00431957	0.0558196	HAVCR2
ENSG00000163964	344.971	0.494678	0.17348	2.8515	0.00435129	0.0561699	PIGX
ENSG00000198369	603.002	0.412876	0.144799	2.85137	0.00435309	0.0561699	SPRED2
ENSG00000100226	871.75	-0.356154	0.124932	-2.85079	0.00436107	0.0562315	GTPBP1
ENSG00000165030	717.476	-0.817345	0.286753	-2.85034	0.00436721	0.0562424	NFIL3
ENSG00000179918	789.761	0.495371	0.173799	2.85026	0.00436834	0.0562424	SEPHS2
ENSG00000180104	1364.71	-0.369945	0.129815	-2.8498	0.00437473	0.0562832	EXOC3
ENSG00000006638	33.6223	-0.817455	0.286933	-2.84894	0.00438647	0.0563928	TBXA2R
ENSG00000005844	331.947	-0.925846	0.325094	-2.84793	0.00440045	0.0564021	ITGAL
ENSG00000143207	629.894	0.303205	0.106481	2.84749	0.00440651	0.0564021	COP1
ENSG00000147206	132.831	-1.56572	0.549849	-2.84754	0.00440586	0.0564021	NXF3
ENSG00000160953	1145.8	-0.441127	0.154894	-2.84794	0.00440037	0.0564021	PWWP3A
ENSG00000198691	85.1088	-1.06771	0.374841	-2.84844	0.00439344	0.0564021	ABCA4
ENSG00000213672	597.595	-0.331663	0.11646	-2.84787	0.00440125	0.0564021	NCKIPSD
ENSG00000076554	746.771	0.746133	0.262062	2.84716	0.00441108	0.0564124	TPD52
ENSG00000122481	169.088	0.441947	0.155234	2.84697	0.00441376	0.0564124	RWDD3
ENSG00000116604	1305.1	-0.434349	0.152618	-2.84599	0.00442735	0.0565036	MEF2D
ENSG00000119707	2775.73	0.388507	0.13651	2.846	0.00442726	0.0565036	RBM25
ENSG00000186847	331.156	-1.75709	0.617451	-2.84572	0.0044311	0.0565102	KRT14
ENSG00000154864	122.664	-1.22869	0.431805	-2.84548	0.00443452	0.0565127	PIEZO2
ENSG00000166896	56.1441	0.514604	0.180999	2.84313	0.00446732	0.0568893	ATP23
ENSG00000090661	416.315	0.72818	0.2562	2.84224	0.00447983	0.0569737	CERS4
ENSG00000170035	750.686	0.389	0.136866	2.84219	0.00448046	0.0569737	UBE2E3
ENSG00000163961	333.541	0.482125	0.169686	2.84128	0.00449329	0.0570954	RNF168
ENSG00000171865	518.352	0.322813	0.113632	2.84086	0.00449925	0.0571297	RNASEH1
ENSG00000006576	364.785	0.48229	0.169841	2.83965	0.00451629	0.0572439	PHTF2
ENSG00000053254	824.98	-0.624895	0.220069	-2.83953	0.00451795	0.0572439	FOXN3
ENSG00000186815	2190.04	-0.493328	0.173736	-2.83953	0.00451805	0.0572439	TPCN1
ENSG00000162642	241.97	0.3086	0.108693	2.83918	0.00452297	0.0572647	C1orf52
ENSG00000182575	100.774	-1.17088	0.412458	-2.83879	0.0045285	0.0572934	NXPH3
ENSG00000114735	903.532	-0.441032	0.155405	-2.83796	0.00454034	0.0573538	HEMK1
ENSG00000118922	270.33	0.553181	0.194959	2.83742	0.00454798	0.0573538	KLF12
ENSG00000137496	368.791	-0.521309	0.183747	-2.8371	0.00455249	0.0573538	IL18BP
ENSG00000137976	3.65499	-2.03499	0.717205	-2.83739	0.00454839	0.0573538	DNASE2B
ENSG00000154803	631.474	-0.606895	0.213916	-2.83707	0.00455293	0.0573538	FLCN
ENSG00000155744	217.852	0.45674	0.160931	2.8381	0.00453824	0.0573538	FAM126B
ENSG00000175220	1677.23	-0.338319	0.11927	-2.83657	0.00456011	0.057403	ARHGAP1
ENSG00000133878	33.9425	-1.53042	0.539777	-2.83527	0.00457863	0.0575946	DUSP26
ENSG00000155926	394.285	-0.946466	0.333853	-2.83497	0.00458293	0.0576074	SLA
ENSG00000134758	235.506	0.596502	0.210489	2.83389	0.00459849	0.0577616	RNF138
ENSG00000142634	1388.6	-0.42651	0.15057	-2.83264	0.0046166	0.0579248	EFHD2
ENSG00000147400	1249.87	0.47483	0.167635	2.83253	0.0046181	0.0579248	CETN2
ENSG00000072818	212.544	-0.936643	0.330714	-2.83218	0.00462314	0.057927	ACAP1
ENSG00000100028	1252.99	0.426315	0.150532	2.83206	0.0046249	0.057927	SNRPD3
ENSG00000081026	266.953	0.485646	0.1715	2.83175	0.00462935	0.0579413	MAGI3
ENSG00000130775	1018.74	-0.734838	0.259592	-2.83074	0.00464408	0.0580427	THEMIS2
ENSG00000154479	39.3316	1.12084	0.395943	2.8308	0.0046431	0.0580427	CCDC173
ENSG00000088320	51.313	-0.975661	0.344761	-2.82996	0.0046554	0.0580599	REM1
ENSG00000152683	446.209	0.35962	0.127068	2.83014	0.00465276	0.0580599	SLC30A6
ENSG00000186184	1145.82	-0.269163	0.0951039	-2.8302	0.00465193	0.0580599	POLR1D
ENSG00000139133	43.2988	0.57365	0.202805	2.82858	0.00467548	0.0582077	ALG10
ENSG00000176732	17.9839	0.623524	0.220446	2.82846	0.00467723	0.0582077	PFN4
ENSG00000184254	728.743	-1.29448	0.457613	-2.82877	0.00467268	0.0582077	ALDH1A3
ENSG00000204956	18.5996	0.839228	0.29676	2.82797	0.00468443	0.0582559	PCDHGA1
ENSG00000074276	5.38299	-1.1549	0.408683	-2.82589	0.00471489	0.0584365	CDHR2
ENSG00000105750	110.204	0.546543	0.1934	2.82598	0.00471366	0.0584365	ZNF85
ENSG00000117010	51.5735	0.495027	0.175179	2.82584	0.00471563	0.0584365	ZNF684
ENSG00000123739	497.129	0.460605	0.162949	2.82668	0.0047033	0.0584365	PLA2G12A
ENSG00000157224	389.214	0.503109	0.178	2.82645	0.00470675	0.0584365	CLDN12
ENSG00000110047	956.434	-0.48707	0.172397	-2.82529	0.00472382	0.058476	EHD1
ENSG00000184545	220.985	-0.812508	0.287596	-2.82517	0.0047255	0.058476	DUSP8
ENSG00000124570	2180.39	-0.523092	0.185187	-2.82467	0.00473295	0.0584855	SERPINB6
ENSG00000171385	89.5666	-1.10607	0.391572	-2.82468	0.00473279	0.0584855	KCND3
ENSG00000167889	42.2303	1.36074	0.482023	2.82298	0.00475789	0.0587522	MGAT5B
ENSG00000205581	3581.96	0.330859	0.117219	2.82257	0.00476411	0.0587875	HMGN1
ENSG00000176014	1378.41	-0.763578	0.270617	-2.82162	0.00477824	0.058879	TUBB6
ENSG00000247596	810.949	-0.455218	0.161332	-2.82163	0.0047781	0.058879	TWF2
ENSG00000170608	21.1224	1.69756	0.601745	2.82106	0.00478654	0.0589397	FOXA3
ENSG00000101082	52.1745	-0.94273	0.334249	-2.82044	0.00479572	0.0589935	SLA2
ENSG00000168961	1798.29	-0.584368	0.207199	-2.82032	0.00479765	0.0589935	LGALS9
ENSG00000089685	428.607	0.975156	0.345884	2.81931	0.0048127	0.0590956	BIRC5
ENSG00000198727	371627	-0.889415	0.315449	-2.81952	0.00480957	0.0590956	MT-CYB
ENSG00000156222	10.4511	-1.28611	0.456324	-2.81842	0.00482603	0.0592178	SLC28A1
ENSG00000120913	357.368	-0.59375	0.21073	-2.81759	0.00483854	0.0592247	PDLIM2
ENSG00000138964	890.728	-0.886006	0.314465	-2.8175	0.00483988	0.0592247	PARVG
ENSG00000167286	55.3591	-1.03069	0.365872	-2.81707	0.00484634	0.0592247	CD3D
ENSG00000173894	215.986	0.782514	0.277796	2.81686	0.0048495	0.0592247	CBX2
ENSG00000175482	625.713	-0.483736	0.171745	-2.81659	0.00485365	0.0592247	POLD4
ENSG00000182093	239.762	0.407166	0.144554	2.81671	0.00485182	0.0592247	GET1
ENSG00000187609	536.69	-0.601842	0.213669	-2.8167	0.00485194	0.0592247	EXD3
ENSG00000189308	129.843	0.440676	0.156441	2.81688	0.00484934	0.0592247	LIN54
ENSG00000272398	11269.2	1.19376	0.423878	2.81628	0.00485834	0.0592406	CD24
ENSG00000222036	17.1597	2.16975	0.770701	2.8153	0.00487318	0.0593802	POTEM
ENSG00000111218	3.24596	1.78545	0.634562	2.81367	0.00489798	0.0595646	PRMT8
ENSG00000148943	341.285	0.432667	0.153775	2.81363	0.00489852	0.0595646	LIN7C
ENSG00000186407	125.638	-1.1231	0.399161	-2.81364	0.00489834	0.0595646	CD300E
ENSG00000168404	243.103	-0.650218	0.231123	-2.8133	0.00490364	0.0595856	MLKL
ENSG00000130595	48.5833	-1.64269	0.58399	-2.81288	0.00490998	0.0596212	TNNT3
ENSG00000144891	36.6026	-1.55543	0.553169	-2.81186	0.0049256	0.0597694	AGTR1
ENSG00000134020	7.58679	-1.25071	0.44487	-2.81141	0.00493248	0.05977	PEBP4
ENSG00000143590	138.827	0.846187	0.300979	2.81145	0.00493192	0.05977	EFNA3
ENSG00000141425	715.522	0.368894	0.131235	2.81095	0.00493956	0.0597735	RPRD1A
ENSG00000185988	8.27904	-1.50345	0.534856	-2.81095	0.00493959	0.0597735	PLK5
ENSG00000186583	4.73746	-1.22867	0.437197	-2.81033	0.00494905	0.0598465	SPATC1
ENSG00000186409	215.125	0.585136	0.20826	2.80963	0.00495977	0.0599349	CCDC30
ENSG00000155511	11.1453	-1.85358	0.659857	-2.80907	0.00496852	0.0599992	GRIA1
ENSG00000126214	1614.92	-0.367622	0.130919	-2.80802	0.00498471	0.0601532	KLC1
ENSG00000132840	118.417	-1.21751	0.433699	-2.80726	0.00499646	0.0602534	BHMT2
ENSG00000126251	2.63736	-2.10835	0.751162	-2.80678	0.00500396	0.0603023	GPR42
ENSG00000160180	94.1354	1.4994	0.534487	2.80531	0.00502681	0.060536	TFF3
ENSG00000141404	73.7986	-1.05782	0.377234	-2.80413	0.00504519	0.0606905	GNAL
ENSG00000163803	92.5009	-0.60837	0.216961	-2.80405	0.00504657	0.0606905	PLB1
ENSG00000140105	2174.77	-0.623896	0.222527	-2.80369	0.00505218	0.0607163	WARS1
ENSG00000198815	984.269	0.292767	0.104432	2.80342	0.00505639	0.0607252	FOXJ3
ENSG00000138684	1.05093	-2.60697	0.930224	-2.80251	0.00507059	0.0607708	IL21
ENSG00000166333	2058.17	-0.527483	0.1882	-2.80278	0.0050664	0.0607708	ILK
ENSG00000213413	33.7186	-1.01646	0.362687	-2.80259	0.00506941	0.0607708	PVRIG
ENSG00000107140	1186.66	-0.44123	0.157463	-2.80212	0.00507675	0.0607875	TESK1
ENSG00000166579	784.649	-0.543456	0.193954	-2.80198	0.00507893	0.0607875	NDEL1
ENSG00000088543	161.292	-0.459438	0.164226	-2.7976	0.00514846	0.0612013	C3orf18
ENSG00000104918	6.48872	-1.74647	0.62406	-2.79855	0.0051332	0.0612013	RETN
ENSG00000105928	199.846	-0.775417	0.277121	-2.79812	0.00514006	0.0612013	GSDME
ENSG00000115392	421.601	0.447889	0.160003	2.79926	0.00512202	0.0612013	FANCL
ENSG00000119969	318.325	0.746012	0.266594	2.79831	0.00513712	0.0612013	HELLS
ENSG00000120334	73.9844	0.531631	0.189994	2.79814	0.00513971	0.0612013	CENPL
ENSG00000155096	1574.96	0.440813	0.15755	2.79792	0.00514323	0.0612013	AZIN1
ENSG00000157110	1291.15	-0.744683	0.266135	-2.79814	0.00513986	0.0612013	RBPMS
ENSG00000164199	40.3014	1.41044	0.504159	2.7976	0.00514838	0.0612013	ADGRV1
ENSG00000182504	135.062	0.420934	0.150451	2.79781	0.00514497	0.0612013	CEP97
ENSG00000124216	106.796	-0.875633	0.313031	-2.79727	0.00515366	0.0612215	SNAI1
ENSG00000069399	1233.92	-0.616454	0.220466	-2.79614	0.00517175	0.0613948	BCL3
ENSG00000068784	163.4	0.348667	0.124712	2.79578	0.0051774	0.0614202	SRBD1
ENSG00000169249	408.31	-0.486943	0.174252	-2.79448	0.0051984	0.0616276	ZRSR2
ENSG00000078043	493.686	0.347092	0.124238	2.79376	0.00520987	0.0617218	PIAS2
ENSG00000123560	25.0162	-1.98002	0.709149	-2.7921	0.00523669	0.0619928	PLP1
ENSG00000184923	32.7405	-0.761627	0.27281	-2.79178	0.00524189	0.0619928	NUTM2A
ENSG00000187514	15241.3	0.365214	0.130822	2.79169	0.00524336	0.0619928	PTMA
ENSG00000188404	121.513	-0.835797	0.299447	-2.79113	0.00525241	0.0620578	SELL
ENSG00000174944	10.3139	-1.04688	0.375121	-2.79077	0.00525825	0.062085	P2RY14
ENSG00000147168	438.278	-0.897862	0.321794	-2.79017	0.00526796	0.0621577	IL2RG
ENSG00000088179	316.288	0.400837	0.143699	2.78943	0.00528009	0.0622588	PTPN4
ENSG00000119685	388.264	0.343381	0.123118	2.78905	0.00528637	0.0622909	TTLL5
ENSG00000165929	620.889	0.642856	0.230612	2.78762	0.00530976	0.0625245	TC2N
ENSG00000011422	977.021	-0.824054	0.29566	-2.78717	0.00531712	0.0625691	PLAUR
ENSG00000087299	141.789	0.549306	0.197106	2.78686	0.00532222	0.062587	L2HGDH
ENSG00000164106	11.3056	-2.3884	0.857112	-2.78657	0.00532689	0.0625999	SCRG1
ENSG00000179528	12.7648	1.00182	0.359592	2.78598	0.00533661	0.062665	LBX2
ENSG00000203722	4.57604	-1.18827	0.426545	-2.7858	0.00533959	0.062665	RAET1G
ENSG00000069849	2055.08	-0.692864	0.248762	-2.78525	0.00534872	0.062709	ATP1B3
ENSG00000277363	76.5051	0.970401	0.348421	2.78514	0.0053505	0.062709	SRCIN1
ENSG00000128872	166.806	-0.785598	0.282101	-2.78481	0.00535587	0.0627299	TMOD2
ENSG00000180061	16.5764	-1.12422	0.403766	-2.78433	0.0053638	0.0627808	TMEM150B
ENSG00000110665	57.4041	-0.802877	0.288508	-2.78286	0.00538818	0.0628818	C11orf21
ENSG00000115523	251.717	-1.12009	0.402497	-2.78287	0.00538808	0.0628818	GNLY
ENSG00000121680	285.961	-0.40863	0.146816	-2.78329	0.00538107	0.0628818	PEX16
ENSG00000148357	192.883	-1.16449	0.418472	-2.78273	0.00539039	0.0628818	HMCN2
ENSG00000198832	914.773	-0.817484	0.293728	-2.78313	0.00538367	0.0628818	SELENOM
ENSG00000161513	301.78	-0.634791	0.228137	-2.7825	0.00539424	0.062885	FDXR
ENSG00000174282	1755.21	-0.436247	0.156805	-2.78209	0.00540094	0.0629211	ZBTB4
ENSG00000152192	4.86027	1.84464	0.663263	2.78115	0.0054166	0.0630616	POU4F1
ENSG00000179588	94.7794	-0.596636	0.214586	-2.7804	0.00542916	0.0631658	ZFPM1
ENSG00000120896	1460.1	-0.567855	0.204328	-2.77913	0.00545046	0.0633295	SORBS3
ENSG00000126262	4.9742	-1.49081	0.536404	-2.77927	0.00544813	0.0633295	FFAR2
ENSG00000241644	310.822	-1.41366	0.508828	-2.77827	0.0054649	0.0634551	INMT
ENSG00000109475	6291.79	-0.508312	0.183001	-2.77765	0.00547528	0.0635327	RPL34
ENSG00000165879	77.3757	-0.529563	0.190666	-2.77744	0.00547884	0.0635327	FRAT1
ENSG00000082898	2858.37	0.371464	0.133755	2.77719	0.00548314	0.0635405	XPO1
ENSG00000130255	6089.23	-0.497084	0.179016	-2.77676	0.0054904	0.0635826	RPL36
ENSG00000159842	837.344	-0.636518	0.229335	-2.7755	0.00551177	0.0637879	ABR
ENSG00000048740	466.572	-0.795067	0.286717	-2.773	0.00555418	0.0639827	CELF2
ENSG00000068354	439.77	-0.348864	0.125792	-2.77334	0.00554845	0.0639827	TBC1D25
ENSG00000112367	264.71	-0.360233	0.1299	-2.77315	0.00555173	0.0639827	FIG4
ENSG00000134690	280.796	0.905907	0.326685	2.77303	0.00555374	0.0639827	CDCA8
ENSG00000143970	418.876	0.375817	0.1355	2.77355	0.00554485	0.0639827	ASXL2
ENSG00000186642	219.194	-1.05727	0.381252	-2.77314	0.00555179	0.0639827	PDE2A
ENSG00000196323	770.963	0.429045	0.154683	2.7737	0.00554225	0.0639827	ZBTB44
ENSG00000151914	2041.26	-0.923592	0.333312	-2.77096	0.00558918	0.0643435	DST
ENSG00000166845	62.6766	0.515792	0.186163	2.77064	0.00559456	0.0643631	C18orf54
ENSG00000162426	47.0756	-0.666415	0.2406	-2.7698	0.00560909	0.064488	SLC45A1
ENSG00000125885	225.313	0.673244	0.243189	2.7684	0.00563331	0.0645967	MCM8
ENSG00000133818	281.077	0.426452	0.154031	2.76862	0.00562948	0.0645967	RRAS2
ENSG00000170638	968.079	-0.495638	0.178999	-2.76894	0.00562394	0.0645967	TRABD
ENSG00000189042	112.654	0.460964	0.166509	2.7684	0.00563329	0.0645967	ZNF567
ENSG00000128581	426.993	0.330551	0.119412	2.76815	0.00563747	0.0646022	IFT22
ENSG00000170485	572.735	0.726283	0.262512	2.76667	0.00566325	0.0648552	NPAS2
ENSG00000072163	1148.82	-0.885348	0.320095	-2.76589	0.00567669	0.0649509	LIMS2
ENSG00000113555	130.194	-0.824365	0.298061	-2.76576	0.00567903	0.0649509	PCDH12
ENSG00000101940	1743.9	-0.400907	0.144968	-2.76548	0.00568396	0.0649648	WDR13
ENSG00000105991	14.2124	1.09791	0.397073	2.765	0.0056922	0.0649709	HOXA1
ENSG00000148175	1483.88	-0.620812	0.22454	-2.76482	0.0056954	0.0649709	STOM
ENSG00000179988	47.1791	0.482211	0.17441	2.76481	0.00569562	0.0649709	PSTK
ENSG00000010319	217.356	-1.0195	0.368976	-2.76304	0.00572658	0.065239	SEMA3G
ENSG00000132436	170.06	0.513082	0.185686	2.76318	0.00572419	0.065239	FIGNL1
ENSG00000072042	700.069	0.337112	0.122023	2.7627	0.0057325	0.0652641	RDH11
ENSG00000122483	112.654	0.609087	0.220616	2.76085	0.00576513	0.0652956	CCDC18
ENSG00000131437	174.506	0.448614	0.162482	2.761	0.00576249	0.0652956	KIF3A
ENSG00000163131	1291.18	-0.853308	0.308981	-2.76168	0.00575048	0.0652956	CTSS
ENSG00000164638	179.63	1.07933	0.391029	2.76022	0.00577629	0.0652956	SLC29A4
ENSG00000166788	132.246	0.339629	0.122983	2.76159	0.00575209	0.0652956	SAAL1
ENSG00000166927	371.994	-0.920259	0.333225	-2.76167	0.00575063	0.0652956	MS4A7
ENSG00000172476	23.4266	-1.01612	0.368067	-2.7607	0.00576775	0.0652956	RAB40A
ENSG00000178404	9.2761	-0.972724	0.352407	-2.76023	0.00577611	0.0652956	CEP295NL
ENSG00000213799	131.533	0.343496	0.124442	2.76028	0.00577521	0.0652956	ZNF845
ENSG00000221947	6.10514	1.29475	0.468929	2.76109	0.00576095	0.0652956	XKR9
ENSG00000263620	8.75955	-0.964003	0.349158	-2.76094	0.00576355	0.0652956	AC129492.3
ENSG00000004534	4871.27	-0.451799	0.163708	-2.75979	0.0057839	0.0653125	RBM6
ENSG00000188906	134.222	-0.947843	0.343458	-2.75971	0.00578525	0.0653125	LRRK2
ENSG00000124731	112.53	-1.18259	0.428562	-2.75944	0.00578997	0.0653237	TREM1
ENSG00000129521	397.662	0.935194	0.338946	2.75912	0.00579567	0.0653459	EGLN3
ENSG00000197535	385.045	-0.466722	0.169174	-2.75882	0.005801	0.0653639	MYO5A
ENSG00000167680	184.479	-0.829744	0.300786	-2.75858	0.00580526	0.0653698	SEMA6B
ENSG00000079335	110.024	0.586036	0.212484	2.75802	0.00581521	0.0654027	CDC14A
ENSG00000162927	75.9129	0.404677	0.14674	2.75779	0.00581938	0.0654027	PUS10
ENSG00000183161	180.661	0.46192	0.167489	2.75791	0.0058173	0.0654027	FANCF
ENSG00000064652	184.123	0.413327	0.149897	2.7574	0.00582636	0.0654391	SNX24
ENSG00000111816	171.879	0.652085	0.236542	2.75674	0.00583808	0.0654448	FRK
ENSG00000115163	90.3438	0.996768	0.361551	2.75692	0.00583478	0.0654448	CENPA
ENSG00000138180	289.324	0.940546	0.34114	2.75707	0.00583221	0.0654448	CEP55
ENSG00000085760	652.371	0.419402	0.152157	2.75637	0.00584466	0.0654509	MTIF2
ENSG00000137265	72.0092	-1.23764	0.449024	-2.75629	0.0058461	0.0654509	IRF4
ENSG00000149577	965.06	-0.444851	0.161424	-2.7558	0.00585496	0.0655083	SIDT2
ENSG00000131196	438.225	-0.815166	0.295914	-2.75474	0.00587381	0.0656353	NFATC1
ENSG00000273331	1.22312	-2.54618	0.92428	-2.75477	0.00587336	0.0656353	TM4SF19-TCTEX1D2
ENSG00000152580	308.293	-0.980244	0.355899	-2.75427	0.00588223	0.0656874	IGSF10
ENSG00000108582	966.806	0.568468	0.206464	2.75336	0.00589871	0.0657456	CPD
ENSG00000108961	295.131	-0.425003	0.154357	-2.75337	0.00589846	0.0657456	RANGRF
ENSG00000154080	47.8279	1.61497	0.586537	2.7534	0.00589806	0.0657456	CHST9
ENSG00000133935	529.628	0.319285	0.115981	2.7529	0.00590692	0.0657953	ERG28
ENSG00000278599	10.2487	-6.33511	2.30167	-2.7524	0.00591608	0.0658554	TBC1D3E
ENSG00000108298	14049.6	-0.384082	0.13956	-2.75208	0.00592175	0.0658766	RPL19
ENSG00000143344	692.217	-0.5732	0.208299	-2.75181	0.0059267	0.0658899	RGL1
ENSG00000105997	98.7035	1.4637	0.532494	2.74876	0.00598218	0.0661703	HOXA3
ENSG00000111348	1702.5	-0.614379	0.223474	-2.74922	0.00597376	0.0661703	ARHGDIB
ENSG00000122122	239.448	-0.825715	0.300324	-2.74941	0.0059702	0.0661703	SASH3
ENSG00000173826	1.42879	1.9642	0.71449	2.74909	0.00597605	0.0661703	KCNH6
ENSG00000185158	141.714	-0.361218	0.131421	-2.74855	0.00598594	0.0661703	LRRC37B
ENSG00000186190	6.63123	-2.55303	0.928838	-2.74863	0.00598454	0.0661703	BPIFB3
ENSG00000186212	44.8128	0.902169	0.328212	2.74874	0.00598246	0.0661703	SOWAHB
ENSG00000187715	57.5699	-1.35809	0.494055	-2.74886	0.00598031	0.0661703	KBTBD12
ENSG00000197024	214.922	0.37182	0.135256	2.749	0.00597767	0.0661703	ZNF398
ENSG00000090060	2203.21	0.308623	0.112297	2.74828	0.00599081	0.0661824	PAPOLA
ENSG00000151468	858.209	-1.06113	0.386171	-2.74781	0.00599945	0.0662361	CCDC3
ENSG00000184497	177.01	-0.775166	0.282132	-2.74753	0.00600463	0.0662515	TMEM255B
ENSG00000117318	816.757	-0.954201	0.347404	-2.74666	0.00602058	0.0663856	ID3
ENSG00000135211	198.309	0.333905	0.121614	2.74561	0.00603991	0.0665568	TMEM60
ENSG00000155660	3068.09	0.493216	0.179657	2.74532	0.00604515	0.0665727	PDIA4
ENSG00000010030	129.969	-0.788198	0.287166	-2.74474	0.00605583	0.0666483	ETV7
ENSG00000138160	312.338	0.794729	0.289568	2.74453	0.00605976	0.0666497	KIF11
ENSG00000161091	827.071	-0.515991	0.188036	-2.7441	0.00606764	0.0666945	MFSD12
ENSG00000120068	167.03	1.74878	0.637443	2.74342	0.00608028	0.0667083	HOXB8
ENSG00000171757	40.0574	0.912534	0.332621	2.74347	0.00607942	0.0667083	LRRC34
ENSG00000185880	657.004	-0.358699	0.130749	-2.74342	0.00608033	0.0667083	TRIM69
ENSG00000174600	240.825	-0.867615	0.316284	-2.74315	0.00608524	0.0667204	CMKLR1
ENSG00000129219	714.489	-0.410386	0.149627	-2.74272	0.00609328	0.0667668	PLD2
ENSG00000135709	172.939	-0.743376	0.271206	-2.741	0.0061252	0.0670326	KIAA0513
ENSG00000170502	382.375	0.341164	0.124462	2.74112	0.00612302	0.0670326	NUDT9
ENSG00000001631	527.597	0.334362	0.122006	2.74055	0.0061337	0.0670838	KRIT1
ENSG00000078399	54.5425	1.72616	0.630053	2.73971	0.00614943	0.0671426	HOXA9
ENSG00000145545	281.099	0.515534	0.188159	2.73989	0.00614599	0.0671426	SRD5A1
ENSG00000174498	11.7812	1.40878	0.51422	2.73964	0.00615058	0.0671426	IGDCC3
ENSG00000124762	2013.24	-0.886659	0.323703	-2.73911	0.00616057	0.0672097	CDKN1A
ENSG00000242732	185.193	-0.678696	0.247824	-2.73862	0.00616969	0.0672673	RTL5
ENSG00000071246	1007.08	-0.565097	0.206362	-2.73838	0.00617431	0.0672758	VASH1
ENSG00000072694	368.855	-0.908541	0.33181	-2.73814	0.00617877	0.0672825	FCGR2B
ENSG00000130332	599.194	-0.423263	0.154605	-2.7377	0.00618698	0.0672882	LSM7
ENSG00000170955	351.52	-0.773633	0.282569	-2.73785	0.00618421	0.0672882	CAVIN3
ENSG00000119953	372.08	0.368035	0.134453	2.73727	0.00619506	0.0673342	SMNDC1
ENSG00000185246	607.216	0.361194	0.131988	2.73655	0.00620863	0.0674399	PRPF39
ENSG00000137841	701.118	-0.74575	0.27255	-2.7362	0.00621533	0.0674708	PLCB2
ENSG00000140749	129.394	-0.987559	0.361001	-2.73562	0.00622634	0.0675485	IGSF6
ENSG00000124795	1534.67	0.547318	0.200105	2.73515	0.00623516	0.0676022	DEK
ENSG00000135414	310.816	0.650851	0.237994	2.73473	0.00624312	0.0676063	GDF11
ENSG00000198643	25.2429	1.64313	0.60084	2.73472	0.00624326	0.0676063	FAM3D
ENSG00000167995	89.2891	-0.766399	0.280365	-2.73358	0.00626501	0.0677581	BEST1
ENSG00000203791	283.803	0.33817	0.123705	2.73369	0.00626289	0.0677581	EEF1AKMT2
ENSG00000196843	654.574	-0.673858	0.246655	-2.73199	0.00629535	0.0679804	ARID5A
ENSG00000198918	8058.46	-0.490093	0.179397	-2.73189	0.00629721	0.0679804	RPL39
ENSG00000205189	681.271	0.546689	0.200087	2.73226	0.0062902	0.0679804	ZBTB10
ENSG00000168016	802.152	-0.635182	0.232575	-2.73109	0.00631252	0.0680956	TRANK1
ENSG00000183840	76.6244	0.950296	0.347976	2.73093	0.00631567	0.0680956	GPR39
ENSG00000147036	10.7151	1.10085	0.403138	2.7307	0.00631992	0.0680996	LANCL3
ENSG00000025708	2243.01	-0.789323	0.289251	-2.72886	0.00635546	0.0682818	TYMP
ENSG00000119661	236.678	0.359023	0.131591	2.72832	0.00636573	0.0682818	DNAL1
ENSG00000123358	11112.6	-1.08501	0.397585	-2.72901	0.0063524	0.0682818	NR4A1
ENSG00000127540	804.423	-0.47128	0.172742	-2.72823	0.00636749	0.0682818	UQCR11
ENSG00000149591	15258	-1.04786	0.384076	-2.72827	0.00636681	0.0682818	TAGLN
ENSG00000156787	135.302	0.539833	0.1978	2.72918	0.00634914	0.0682818	TBC1D31
ENSG00000164776	28.0899	-0.735072	0.269434	-2.7282	0.00636803	0.0682818	PHKG1
ENSG00000215784	55.4524	0.78796	0.288756	2.72881	0.0063564	0.0682818	FAM72D
ENSG00000182264	2.0588	-1.31054	0.480639	-2.72667	0.00639779	0.068517	IZUMO1
ENSG00000198785	6.53503	-1.40937	0.516877	-2.72671	0.00639688	0.068517	GRIN3A
ENSG00000146374	185.727	-1.39826	0.51293	-2.72603	0.00641014	0.0686073	RSPO3
ENSG00000168062	123.26	-0.648163	0.237803	-2.72562	0.00641799	0.0686494	BATF2
ENSG00000100312	14.9773	-0.908969	0.333552	-2.72512	0.00642789	0.0686693	ACR
ENSG00000112511	2143	-0.466399	0.171149	-2.7251	0.00642816	0.0686693	PHF1
ENSG00000173237	1.79851	-2.61693	0.96044	-2.72472	0.00643554	0.0686693	C11orf86
ENSG00000198087	555.953	0.580478	0.21304	2.72473	0.00643532	0.0686693	CD2AP
ENSG00000111729	46.16	-0.713883	0.262151	-2.72317	0.00646578	0.0687809	CLEC4A
ENSG00000128609	1110.93	0.473225	0.173802	2.72278	0.0064735	0.0687809	NDUFA5
ENSG00000132763	124.88	0.518473	0.190379	2.72337	0.00646191	0.0687809	MMACHC
ENSG00000161921	1436.49	-0.562778	0.206682	-2.72291	0.00647087	0.0687809	CXCL16
ENSG00000164440	83.2258	-1.12467	0.413028	-2.72298	0.0064696	0.0687809	TXLNB
ENSG00000172940	2.55508	-1.07237	0.393747	-2.7235	0.00645949	0.0687809	SLC22A13
ENSG00000277632	177.637	-1.02271	0.375524	-2.72342	0.00646096	0.0687809	CCL3
ENSG00000196196	66.5543	-0.971457	0.356831	-2.72245	0.00647991	0.0688073	HRCT1
ENSG00000140043	270.547	0.47683	0.175178	2.72197	0.00648944	0.0688668	PTGR2
ENSG00000116922	221.555	0.42074	0.154591	2.72164	0.00649592	0.0688937	C1orf109
ENSG00000171681	965.754	0.267484	0.0982978	2.72116	0.00650537	0.0689522	ATF7IP
ENSG00000148677	9.5853	1.50549	0.553439	2.72024	0.00652348	0.0690189	ANKRD1
ENSG00000167657	702.926	-0.47147	0.173318	-2.72027	0.00652289	0.0690189	DAPK3
ENSG00000185022	772.703	-0.754793	0.277454	-2.72042	0.00651981	0.0690189	MAFF
ENSG00000172301	573.57	-0.395456	0.14539	-2.71997	0.00652882	0.0690336	COPRS
ENSG00000149503	302.358	0.630368	0.231829	2.7191	0.00654589	0.0690527	INCENP
ENSG00000168575	649.103	0.39537	0.145391	2.71935	0.0065411	0.0690527	SLC20A2
ENSG00000175463	273.809	-0.919449	0.338121	-2.71929	0.00654224	0.0690527	TBC1D10C
ENSG00000176697	73.688	-1.23008	0.452388	-2.71908	0.0065464	0.0690527	BDNF
ENSG00000101049	106.925	0.705366	0.259544	2.71771	0.00657347	0.069227	SGK2
ENSG00000122779	596.992	0.422185	0.155337	2.71786	0.00657055	0.069227	TRIM24
ENSG00000197852	128.202	-0.7502	0.276068	-2.71745	0.00657874	0.069227	INKA2
ENSG00000254999	2024.26	-0.347434	0.127848	-2.71755	0.00657674	0.069227	BRK1
ENSG00000122912	438.302	0.507827	0.186898	2.71714	0.00658491	0.0692503	SLC25A16
ENSG00000054690	501.033	0.776141	0.285695	2.71668	0.00659409	0.0693052	PLEKHH1
ENSG00000137812	100.133	0.847598	0.312066	2.71609	0.00660582	0.0693868	KNL1
ENSG00000071282	808.284	-0.631479	0.232536	-2.71562	0.00661512	0.0694429	LMCD1
ENSG00000158747	4025.11	-0.859175	0.316418	-2.71532	0.00662118	0.0694648	NBL1
ENSG00000143153	1010.36	0.565423	0.208282	2.7147	0.00663366	0.0695542	ATP1B1
ENSG00000106603	595.06	0.227969	0.0840136	2.71347	0.00665818	0.0697277	COA1
ENSG00000213088	596.565	-1.4714	0.542226	-2.71363	0.00665501	0.0697277	ACKR1
ENSG00000104974	17.8103	-0.887794	0.327211	-2.71321	0.00666343	0.0697385	LILRA1
ENSG00000125703	129.53	0.381631	0.140677	2.71283	0.00667116	0.0697385	ATG4C
ENSG00000184232	1157.72	-0.600813	0.221463	-2.71293	0.00666907	0.0697385	OAF
ENSG00000156427	169.762	0.890208	0.328205	2.71236	0.00668064	0.0697959	FGF18
ENSG00000164587	10948.1	-0.428479	0.157995	-2.71199	0.00668816	0.0698329	RPS14
ENSG00000010282	9.45277	1.52899	0.563856	2.71167	0.00669451	0.0698575	HHATL
ENSG00000158104	23.1653	-1.26584	0.466986	-2.71065	0.00671511	0.0700307	HPD
ENSG00000124882	26.057	-1.59848	0.589749	-2.71044	0.00671933	0.070033	EREG
ENSG00000140400	3167.94	-0.438548	0.161847	-2.70964	0.00673559	0.0700773	MAN2C1
ENSG00000170448	144.727	0.401719	0.148254	2.70968	0.00673491	0.0700773	NFXL1
ENSG00000213020	150.789	0.442968	0.163465	2.70987	0.00673096	0.0700773	ZNF611
ENSG00000188219	8.8003	1.61724	0.596908	2.70936	0.00674124	0.0700944	POTEE
ENSG00000163214	343.234	0.289205	0.106754	2.70908	0.00674698	0.0701125	DHX57
ENSG00000114354	1361.48	0.2661	0.0982534	2.7083	0.0067628	0.0701992	TFG
ENSG00000126458	1026.31	-0.560038	0.206788	-2.70828	0.00676334	0.0701992	RRAS
ENSG00000100299	922.647	-0.504097	0.186157	-2.70791	0.00677075	0.07023	ARSA
ENSG00000160445	1026.18	-0.329767	0.121787	-2.70774	0.00677433	0.07023	ZER1
ENSG00000142694	338.05	-0.760387	0.280911	-2.70686	0.00679231	0.0703331	EVA1B
ENSG00000173918	1266.92	-1.02523	0.378732	-2.70701	0.0067892	0.0703331	C1QTNF1
ENSG00000179915	5.87105	-2.55108	0.942709	-2.70611	0.00680759	0.0703666	NRXN1
ENSG00000183831	25.1842	0.818488	0.302448	2.70621	0.00680557	0.0703666	ANKRD45
ENSG00000196967	176.124	0.342887	0.126691	2.70648	0.00680013	0.0703666	ZNF585A
ENSG00000114062	1056.18	0.340519	0.125846	2.70585	0.00681294	0.0703803	UBE3A
ENSG00000138166	1143.67	-0.889833	0.328916	-2.70535	0.00682321	0.0704448	DUSP5
ENSG00000119686	112.444	-0.681609	0.25199	-2.70491	0.00683232	0.0704973	FLVCR2
ENSG00000136536	840.017	0.466236	0.172387	2.70459	0.00683895	0.0705242	MARCHF7
ENSG00000134317	154.701	0.825847	0.305417	2.704	0.00685112	0.070608	GRHL1
ENSG00000113838	148.867	0.382901	0.141623	2.70367	0.00685793	0.0706367	TBCCD1
ENSG00000154639	446.887	0.800379	0.296089	2.70317	0.00686806	0.0706579	CXADR
ENSG00000174013	262.066	0.480513	0.177751	2.70328	0.00686579	0.0706579	FBXO45
ENSG00000102393	353.465	-0.485144	0.179523	-2.70241	0.00688394	0.0707797	GLA
ENSG00000184988	110.869	-0.542122	0.20068	-2.70142	0.00690441	0.0709485	TMEM106A
ENSG00000130052	130.083	-0.679254	0.251506	-2.70074	0.00691845	0.0710511	STARD8
ENSG00000131016	1806.44	-1.04433	0.386821	-2.69977	0.00693868	0.071217	AKAP12
ENSG00000071991	7.80808	-2.94999	1.09341	-2.69796	0.00697659	0.0712821	CDH19
ENSG00000113966	71.0616	0.486495	0.180238	2.69918	0.006951	0.0712821	ARL6
ENSG00000117228	1562.16	-0.626742	0.232333	-2.69761	0.00698401	0.0712821	GBP1
ENSG00000138031	933.255	-0.507031	0.187973	-2.69736	0.00698917	0.0712821	ADCY3
ENSG00000138050	285.832	0.284691	0.105495	2.69861	0.00696295	0.0712821	THUMPD2
ENSG00000138668	3188.13	0.288664	0.106964	2.69871	0.00696093	0.0712821	HNRNPD
ENSG00000142046	196.212	-0.699648	0.259264	-2.69859	0.00696329	0.0712821	TMEM91
ENSG00000179954	532.583	-1.03172	0.382381	-2.69814	0.00697278	0.0712821	SSC5D
ENSG00000183621	183.983	-0.374016	0.138661	-2.69733	0.0069898	0.0712821	ZNF438
ENSG00000197548	379.348	-0.410926	0.152303	-2.69809	0.0069739	0.0712821	ATG7
ENSG00000197980	21.8261	0.76341	0.283009	2.69747	0.00698679	0.0712821	LEKR1
ENSG00000175766	8.5615	-2.09024	0.775183	-2.69645	0.00700833	0.0714295	EIF4E1B
ENSG00000130876	10.297	-1.93359	0.717182	-2.6961	0.00701568	0.0714628	SLC7A10
ENSG00000197321	1699.83	-0.803116	0.297921	-2.69574	0.00702327	0.0714986	SVIL
ENSG00000120949	84.4879	-1.12369	0.417105	-2.69402	0.0070595	0.0718005	TNFRSF8
ENSG00000198689	367.896	0.401007	0.148855	2.69395	0.00706113	0.0718005	SLC9A6
ENSG00000164088	470.138	-0.480413	0.178351	-2.69365	0.00706751	0.0718236	PPM1M
ENSG00000112658	1466.1	-0.399323	0.148287	-2.69291	0.00708304	0.0719397	SRF
ENSG00000095970	224.126	-0.98284	0.365184	-2.69136	0.00711621	0.0720506	TREM2
ENSG00000106144	790.025	0.3621	0.134524	2.69172	0.00710856	0.0720506	CASP2
ENSG00000106615	1391.53	0.340166	0.126378	2.69165	0.00710989	0.0720506	RHEB
ENSG00000220205	1506.18	-0.51824	0.192522	-2.69184	0.00710581	0.0720506	VAMP2
ENSG00000233198	8.6481	1.30703	0.485629	2.69142	0.00711487	0.0720506	RNF224
ENSG00000258461	166.48	-0.535912	0.199132	-2.69124	0.00711865	0.0720506	AC012651.1
ENSG00000169129	585.798	0.73334	0.272552	2.69064	0.00713153	0.0721393	AFAP1L2
ENSG00000005238	438.685	-0.412476	0.153398	-2.68892	0.00716833	0.0723931	FAM214B
ENSG00000104870	2815.33	-0.678124	0.252231	-2.6885	0.00717729	0.0723931	FCGRT
ENSG00000110719	4198.94	-0.5968	0.221928	-2.68916	0.00716312	0.0723931	TCIRG1
ENSG00000136167	1382.42	-0.823715	0.306383	-2.68851	0.00717709	0.0723931	LCP1
ENSG00000175826	1423.92	-0.304751	0.113344	-2.68873	0.00717235	0.0723931	CTDNEP1
ENSG00000145708	15.655	-1.24706	0.464087	-2.68712	0.00720708	0.0726099	CRHBP
ENSG00000167740	264.207	-0.402772	0.149889	-2.68713	0.00720692	0.0726099	CYB5D2
ENSG00000112659	1040.18	-0.43432	0.161648	-2.68683	0.00721335	0.0726106	CUL9
ENSG00000177432	112.313	-0.829665	0.308801	-2.68673	0.00721545	0.0726106	NAP1L5
ENSG00000183826	249.641	-0.333831	0.124267	-2.68639	0.00722281	0.072643	BTBD9
ENSG00000015133	559.359	0.553539	0.206123	2.68548	0.00724261	0.0727168	CCDC88C
ENSG00000146276	3.18944	2.08876	0.777797	2.68548	0.00724257	0.0727168	GABRR1
ENSG00000184697	491.851	1.56777	0.583728	2.68579	0.0072359	0.0727168	CLDN6
ENSG00000140157	550.36	0.350768	0.130627	2.68526	0.00724731	0.0727223	NIPA2
ENSG00000107593	7.46406	-1.49436	0.556578	-2.68491	0.00725497	0.0727575	PKD2L1
ENSG00000132879	569.798	-0.33948	0.126482	-2.68401	0.00727449	0.0729114	FBXO44
ENSG00000124159	10.4499	1.37184	0.511168	2.68374	0.00728034	0.0729284	MATN4
ENSG00000104904	5788.28	-0.400798	0.149372	-2.68322	0.00729159	0.0729818	OAZ1
ENSG00000143033	437.844	0.345418	0.128738	2.68311	0.00729401	0.0729818	MTF2
ENSG00000015676	1346.6	-0.273594	0.102003	-2.6822	0.00731387	0.073097	NUDCD3
ENSG00000167202	1019.06	-0.614238	0.229003	-2.68223	0.0073133	0.073097	TBC1D2B
ENSG00000131389	1013.54	-0.674953	0.25171	-2.68147	0.00733004	0.0732018	SLC6A6
ENSG00000143870	3631.61	0.456662	0.170311	2.68134	0.00733273	0.0732018	PDIA6
ENSG00000140950	232.356	-0.357543	0.133361	-2.68103	0.0073397	0.0732297	MEAK7
ENSG00000142185	400.351	-0.693521	0.258788	-2.67988	0.00736492	0.0733201	TRPM2
ENSG00000169139	595.324	0.349965	0.130591	2.67985	0.00736551	0.0733201	UBE2V2
ENSG00000173762	166.897	-0.993652	0.370738	-2.6802	0.00735778	0.0733201	CD7
ENSG00000179270	1.76201	-2.33118	0.869802	-2.68013	0.00735938	0.0733201	PCARE
ENSG00000160408	1205.34	-0.542335	0.202412	-2.67936	0.00737627	0.0733438	ST6GALNAC6
ENSG00000173548	859.477	-0.446038	0.166465	-2.67947	0.00737377	0.0733438	SNX33
ENSG00000157570	257.353	-0.955503	0.35667	-2.67895	0.00738527	0.0733907	TSPAN18
ENSG00000183153	60.8308	-0.955802	0.356807	-2.67877	0.00738936	0.0733907	GJD3
ENSG00000007908	35.821	-1.38825	0.518354	-2.67818	0.00740231	0.0734446	SELE
ENSG00000168610	2716.92	-0.373737	0.139561	-2.67795	0.00740738	0.0734446	STAT3
ENSG00000176105	625.217	0.465668	0.17388	2.67809	0.00740426	0.0734446	YES1
ENSG00000153292	147.47	-1.27619	0.47662	-2.67759	0.00741531	0.0734816	ADGRF1
ENSG00000177469	4057.81	-0.83387	0.311518	-2.6768	0.00743298	0.0736151	CAVIN1
ENSG00000126787	149.078	0.980021	0.36619	2.67627	0.00744474	0.0736899	DLGAP5
ENSG00000198648	238.798	0.560587	0.209489	2.67598	0.00745121	0.0737123	STK39
ENSG00000005513	19.6217	-1.01628	0.37997	-2.67464	0.00748091	0.073877	SOX8
ENSG00000113407	1177.45	0.387269	0.14481	2.67433	0.00748798	0.073877	TARS1
ENSG00000114779	1252.4	-0.466208	0.174342	-2.67409	0.00749318	0.073877	ABHD14B
ENSG00000142541	36508.1	-0.414715	0.155079	-2.67421	0.00749063	0.073877	RPL13A
ENSG00000180383	6.92441	-1.36827	0.511657	-2.67419	0.00749092	0.073877	DEFB124
ENSG00000259120	13.6631	1.89256	0.707735	2.6741	0.00749291	0.073877	SMIM6
ENSG00000116852	177.847	-0.61358	0.229522	-2.67329	0.00751102	0.0740112	KIF21B
ENSG00000182287	340.467	0.604809	0.226337	2.67216	0.00753641	0.0742196	AP1S2
ENSG00000154274	75.5439	1.02754	0.384643	2.67141	0.00755328	0.0743022	C4orf19
ENSG00000179335	1408.37	-0.362195	0.135574	-2.67156	0.00755002	0.0743022	CLK3
ENSG00000073754	1.41804	-2.55675	0.957535	-2.67014	0.00758195	0.0744798	CD5L
ENSG00000145386	189.022	0.76892	0.28798	2.67005	0.00758409	0.0744798	CCNA2
ENSG00000196544	125.395	-0.528419	0.197906	-2.67005	0.00758401	0.0744798	BORCS6
ENSG00000154485	10.4562	-1.05042	0.393457	-2.66972	0.00759143	0.0744832	MMP21
ENSG00000172292	737.25	0.369646	0.138462	2.66965	0.00759295	0.0744832	CERS6
ENSG00000150756	173.334	0.351519	0.131721	2.66866	0.00761554	0.0746212	ATPSCKMT
ENSG00000167658	22664.1	-0.445795	0.16704	-2.6688	0.00761232	0.0746212	EEF2
ENSG00000170144	5793.68	0.26079	0.097746	2.66803	0.00762967	0.0747179	HNRNPA3
ENSG00000134247	1299.76	-0.522106	0.195755	-2.66714	0.00764997	0.0748748	PTGFRN
ENSG00000101132	251.418	0.418273	0.156885	2.66611	0.00767352	0.0750634	PFDN4
ENSG00000144642	214.001	-0.874411	0.328037	-2.66559	0.00768538	0.0751374	RBMS3
ENSG00000114744	396.305	0.33652	0.126296	2.66452	0.00770976	0.0753337	COMMD2
ENSG00000120708	3936.89	-0.869551	0.326412	-2.66396	0.00772258	0.0754148	TGFBI
ENSG00000161929	56.3732	-1.01453	0.380859	-2.66379	0.00772668	0.0754148	SCIMP
ENSG00000115750	99.4517	0.424946	0.159554	2.66334	0.00773703	0.0754738	TAF1B
ENSG00000114988	433.299	0.306421	0.115071	2.66288	0.0077475	0.0755338	LMAN2L
ENSG00000112486	14.2097	-1.31698	0.49476	-2.66185	0.00777123	0.075723	CCR6
ENSG00000198899	386285	-0.803303	0.301886	-2.66095	0.00779206	0.0758837	MT-ATP6
ENSG00000077420	140.848	-0.825976	0.310514	-2.66002	0.00781349	0.0760501	APBB1IP
ENSG00000180776	600.655	0.487148	0.183298	2.65768	0.00786798	0.0764955	ZDHHC20
ENSG00000184557	4205.61	-0.77736	0.292483	-2.65779	0.00786545	0.0764955	SOCS3
ENSG00000111252	485.99	-0.603115	0.227	-2.6569	0.0078863	0.0766311	SH2B3
ENSG00000119919	3.66912	-2.93632	1.10601	-2.65488	0.00793359	0.0770478	NKX2-3
ENSG00000197380	220.214	-1.13402	0.427332	-2.65372	0.00796087	0.0772699	DACT3
ENSG00000158473	42.1326	-0.732252	0.276083	-2.65229	0.00799476	0.0775221	CD1D
ENSG00000163904	665.956	0.339563	0.128028	2.65225	0.00799571	0.0775221	SENP2
ENSG00000198586	631.171	0.349201	0.131673	2.65202	0.00800109	0.0775313	TLK1
ENSG00000137507	760.253	-0.732783	0.276395	-2.65121	0.0080203	0.0776745	LRRC32
ENSG00000184203	536.366	0.476634	0.179821	2.6506	0.00803497	0.0776877	PPP1R2
ENSG00000197256	1975.59	-0.675521	0.254822	-2.65095	0.00802648	0.0776877	KANK2
ENSG00000256514	572.481	-0.576948	0.21766	-2.65068	0.00803297	0.0776877	AP003419.1
ENSG00000100033	59.8232	1.3897	0.524685	2.64865	0.00808149	0.0779223	PRODH
ENSG00000162959	373.72	0.340026	0.128376	2.64867	0.008081	0.0779223	MEMO1
ENSG00000163492	5.22562	-1.33226	0.502968	-2.64879	0.00807796	0.0779223	CCDC141
ENSG00000198576	118.819	-1.22855	0.463748	-2.64916	0.00806912	0.0779223	ARC
ENSG00000213988	158.758	0.589053	0.222359	2.6491	0.00807054	0.0779223	ZNF90
ENSG00000126838	8.38722	-1.21863	0.460242	-2.6478	0.00810178	0.0779891	PZP
ENSG00000152147	211.256	0.401222	0.151522	2.64795	0.00809826	0.0779891	GEMIN6
ENSG00000183691	11.7762	1.36612	0.515903	2.64801	0.00809665	0.0779891	NOG
ENSG00000081307	559.802	0.290267	0.109647	2.64728	0.00811416	0.0780654	UBA5
ENSG00000170340	403.02	0.500867	0.189217	2.64705	0.00811978	0.0780765	B3GNT2
ENSG00000138071	1796.14	0.394818	0.149165	2.64685	0.00812451	0.0780792	ACTR2
ENSG00000158125	139.346	1.16507	0.440264	2.64629	0.00813792	0.0781651	XDH
ENSG00000203985	124.685	1.3986	0.528556	2.64607	0.00814331	0.078174	LDLRAD1
ENSG00000111404	31.1509	-2.07512	0.784284	-2.64587	0.00814803	0.0781764	RERGL
ENSG00000113205	34.0082	1.08489	0.410137	2.6452	0.00816421	0.078246	PCDHB3
ENSG00000214711	10.6806	0.859124	0.324778	2.64526	0.0081627	0.078246	CAPN14
ENSG00000111837	30.3007	1.09861	0.415448	2.6444	0.00818361	0.078389	MAK
ENSG00000102010	18.4669	-1.473	0.557094	-2.64408	0.00819134	0.0784201	BMX
ENSG00000100060	158.658	-0.638983	0.241703	-2.64367	0.00820132	0.0784491	MFNG
ENSG00000139323	250.399	0.514123	0.19448	2.64358	0.00820333	0.0784491	POC1B
ENSG00000183918	28.7612	-1.09664	0.414888	-2.64322	0.0082122	0.078491	SH2D1A
ENSG00000160789	6121.31	-0.460574	0.174304	-2.64237	0.00823293	0.0786034	LMNA
ENSG00000164904	1225.59	0.39041	0.147743	2.6425	0.00822967	0.0786034	ALDH7A1
ENSG00000197170	585.262	0.31104	0.117757	2.64137	0.00825719	0.078792	PSMD12
ENSG00000118046	943.194	-0.28139	0.106557	-2.64074	0.00827243	0.0788516	STK11
ENSG00000134262	591.066	-0.394735	0.149476	-2.64079	0.00827131	0.0788516	AP4B1
ENSG00000138669	12.6196	1.14196	0.4325	2.64037	0.00828151	0.0788951	PRKG2
ENSG00000139737	247.72	0.859717	0.325713	2.63949	0.00830307	0.0790333	SLAIN1
ENSG00000234545	331.587	0.362297	0.137264	2.63941	0.00830504	0.0790333	FAM133B
ENSG00000163029	506.987	0.359216	0.136116	2.63903	0.0083143	0.0790785	SMC6
ENSG00000136286	194.732	-0.833955	0.316145	-2.63788	0.0083425	0.0793036	MYO1G
ENSG00000134352	1751.71	-0.655099	0.248379	-2.6375	0.008352	0.0793312	IL6ST
ENSG00000180353	918.792	-0.768203	0.291273	-2.6374	0.00835447	0.0793312	HCLS1
ENSG00000178449	283.539	-0.469394	0.177994	-2.63713	0.00836097	0.0793403	COX14
ENSG00000185559	677.169	-2.56448	0.972503	-2.63699	0.00836449	0.0793403	DLK1
ENSG00000214274	105.238	-0.81345	0.308514	-2.63667	0.00837247	0.079373	ANG
ENSG00000126785	254.346	-0.871911	0.33086	-2.63529	0.00840653	0.0796528	RHOJ
ENSG00000175899	6195.68	-0.727908	0.276309	-2.6344	0.00842854	0.0798181	A2M
ENSG00000198938	540038	-0.779927	0.296134	-2.6337	0.00844609	0.0799411	MT-CO3
ENSG00000117155	254.104	0.497826	0.18906	2.63317	0.00845921	0.080022	SSX2IP
ENSG00000109133	628.908	0.419582	0.159376	2.63265	0.00847207	0.0800814	TMEM33
ENSG00000111666	305.318	0.602769	0.228981	2.63239	0.00847856	0.0800814	CHPT1
ENSG00000163568	17.9187	-0.9206	0.349723	-2.63237	0.0084792	0.0800814	AIM2
ENSG00000134516	254.307	-0.797589	0.303065	-2.63175	0.00849475	0.0801849	DOCK2
ENSG00000102468	11.8791	-1.51394	0.575516	-2.63057	0.00852409	0.0803753	HTR2A
ENSG00000119938	62.453	-0.959544	0.364742	-2.63075	0.00851974	0.0803753	PPP1R3C
ENSG00000119632	376.895	-0.661155	0.25136	-2.63031	0.00853058	0.0803932	IFI27L2
ENSG00000134480	345.847	-0.481456	0.18307	-2.62991	0.0085408	0.080406	CCNH
ENSG00000157703	52.8804	0.996196	0.378797	2.62989	0.00854113	0.080406	SVOPL
ENSG00000135387	2454.56	0.349633	0.132957	2.62967	0.00854666	0.0804148	CAPRIN1
ENSG00000182256	39.5054	1.61556	0.614442	2.62931	0.00855577	0.0804573	GABRG3
ENSG00000150977	309.64	-0.509151	0.193665	-2.62903	0.00856276	0.0804798	RILPL2
ENSG00000144741	196.814	-0.292952	0.111482	-2.6278	0.00859394	0.0807296	SLC25A26
ENSG00000179855	58.7688	-0.804674	0.306331	-2.62681	0.00861884	0.0809201	GIPC3
ENSG00000147465	2264.72	-2.03712	0.775626	-2.62642	0.0086287	0.0809259	STAR
ENSG00000164182	143.524	-0.364563	0.138798	-2.62658	0.00862476	0.0809259	NDUFAF2
ENSG00000118363	1183.88	0.361267	0.137634	2.62483	0.00866917	0.0812276	SPCS2
ENSG00000174611	19.8652	-1.22535	0.466837	-2.62479	0.00867016	0.0812276	KY
ENSG00000110876	369.319	-0.800346	0.304991	-2.62416	0.00868627	0.0813351	SELPLG
ENSG00000109610	643.337	-1.00736	0.383972	-2.62353	0.00870246	0.0814431	SOD3
ENSG00000165828	6.29314	2.74232	1.04555	2.62284	0.00871995	0.0815196	PRAP1
ENSG00000184343	52.1032	-1.29228	0.492691	-2.62289	0.00871867	0.0815196	SRPK3
ENSG00000076242	429.661	-0.276017	0.105249	-2.62252	0.00872826	0.0815244	MLH1
ENSG00000156127	75.4391	-0.970467	0.370076	-2.62234	0.0087327	0.0815244	BATF
ENSG00000197747	2969.44	-0.622522	0.237397	-2.62228	0.00873442	0.0815244	S100A10
ENSG00000114346	432.05	0.801293	0.30563	2.62177	0.00874741	0.0815406	ECT2
ENSG00000154165	1.11771	-1.82887	0.6976	-2.62167	0.00875013	0.0815406	GPR15
ENSG00000271503	633.607	-0.865141	0.32997	-2.62188	0.00874457	0.0815406	CCL5
ENSG00000008517	1613.35	-0.705388	0.269216	-2.62015	0.00878907	0.0817729	IL32
ENSG00000080546	362.261	-0.579675	0.221227	-2.62027	0.00878591	0.0817729	SESN1
ENSG00000186153	116.807	-0.371533	0.141791	-2.62028	0.00878577	0.0817729	WWOX
ENSG00000163659	641.31	-0.724848	0.276663	-2.61996	0.00879395	0.0817748	TIPARP
ENSG00000259431	207.128	-0.375547	0.143406	-2.61877	0.00882487	0.0820188	THTPA
ENSG00000088305	158.306	0.609672	0.232896	2.61779	0.00885004	0.0820961	DNMT3B
ENSG00000108622	223.979	-0.850764	0.325002	-2.61772	0.00885194	0.0820961	ICAM2
ENSG00000125122	56.0212	-0.559201	0.213586	-2.61815	0.00884073	0.0820961	LRRC29
ENSG00000144283	1867.32	0.395173	0.150955	2.61782	0.00884943	0.0820961	PKP4
ENSG00000077522	44.7793	-1.10019	0.420331	-2.61744	0.00885921	0.08212	ACTN2
ENSG00000140750	826.634	-0.279586	0.106845	-2.61675	0.00887704	0.0822418	ARHGAP17
ENSG00000160791	131.002	-0.879751	0.336286	-2.61608	0.00889463	0.0823612	CCR5
ENSG00000147403	21488.6	-0.400874	0.153263	-2.61559	0.00890744	0.0823865	RPL10
ENSG00000153130	509.581	0.447615	0.171144	2.61543	0.00891149	0.0823865	SCOC
ENSG00000185905	37.7062	-1.041	0.398014	-2.6155	0.00890974	0.0823865	C16orf54
ENSG00000039068	2188.64	0.695825	0.266092	2.61498	0.00892324	0.0824076	CDH1
ENSG00000105696	16.654	-0.896017	0.342671	-2.6148	0.00892788	0.0824076	TMEM59L
ENSG00000175573	703.894	-0.296693	0.113452	-2.61513	0.00891923	0.0824076	C11orf68
ENSG00000010072	115.604	0.379949	0.145363	2.6138	0.00895413	0.0824893	SPRTN
ENSG00000100473	30.8638	1.13249	0.433233	2.61404	0.0089478	0.0824893	COCH
ENSG00000115942	384.686	0.286392	0.109571	2.61375	0.00895557	0.0824893	ORC2
ENSG00000182162	64.0178	-0.956878	0.366058	-2.61401	0.00894871	0.0824893	P2RY8
ENSG00000177453	10.1459	-1.00636	0.385106	-2.61319	0.00897005	0.0825791	NIM1K
ENSG00000166484	347.853	-0.332823	0.127378	-2.61288	0.00897836	0.0825925	MAPK7
ENSG00000198879	261.783	-0.691165	0.264532	-2.61278	0.00898093	0.0825925	SFMBT2
ENSG00000114745	1030.37	-0.358611	0.137299	-2.6119	0.00900408	0.0827619	GORASP1
ENSG00000075568	796.24	0.291043	0.111564	2.60875	0.00908728	0.0834102	TMEM131
ENSG00000156170	257.279	0.423512	0.162347	2.60869	0.0090889	0.0834102	NDUFAF6
ENSG00000196505	198.21	0.281843	0.10803	2.60894	0.0090824	0.0834102	GDAP2
ENSG00000149554	193.328	0.711557	0.272789	2.60845	0.00909528	0.083425	CHEK1
ENSG00000143942	15.2376	0.696702	0.267203	2.60739	0.00912365	0.0836414	CHAC2
ENSG00000091009	366.724	0.351871	0.134976	2.60691	0.00913622	0.0837128	RBM27
ENSG00000166598	10911.5	0.304021	0.116658	2.60607	0.00915868	0.0837871	HSP90B1
ENSG00000214063	873.34	-0.623986	0.239413	-2.60632	0.00915221	0.0837871	TSPAN4
ENSG00000269242	73.1944	-0.99308	0.381052	-2.60616	0.00915649	0.0837871	AC010422.3
ENSG00000067113	419.361	-0.778885	0.298942	-2.60547	0.00917472	0.0838025	PLPP1
ENSG00000170954	168.285	0.378668	0.145326	2.60564	0.00917016	0.0838025	ZNF415
ENSG00000205744	213.868	-0.692201	0.265644	-2.60575	0.00916745	0.0838025	DENND1C
ENSG00000175602	487.197	-0.516915	0.198417	-2.6052	0.00918218	0.0838269	CCDC85B
ENSG00000184154	186.338	0.48642	0.186801	2.60394	0.00921577	0.0840897	LRTOMT
ENSG00000138039	15.7718	-1.57601	0.605472	-2.60294	0.00924279	0.0842485	LHCGR
ENSG00000144231	427.211	0.279175	0.107253	2.60296	0.00924232	0.0842485	POLR2D
ENSG00000110172	492.656	0.413542	0.158886	2.60275	0.00924784	0.0842506	CHORDC1
ENSG00000071205	233.895	-0.712081	0.273622	-2.60242	0.00925681	0.0842884	ARHGAP10
ENSG00000105419	258.651	-0.894921	0.343904	-2.60224	0.00926168	0.084289	MEIS3
ENSG00000008382	255.22	-0.422792	0.162519	-2.6015	0.0092817	0.0843567	MPND
ENSG00000070018	660.094	0.423109	0.162654	2.60129	0.00928747	0.0843567	LRP6
ENSG00000108551	227.527	-1.12889	0.434011	-2.60108	0.00929321	0.0843567	RASD1
ENSG00000110934	187.03	-0.770105	0.296069	-2.6011	0.00929255	0.0843567	BIN2
ENSG00000196092	5.20343	-1.50254	0.577535	-2.60164	0.00927801	0.0843567	PAX5
ENSG00000117602	271.381	0.585771	0.225244	2.6006	0.00930604	0.0844294	RCAN3
ENSG00000104450	133.779	0.738576	0.284046	2.6002	0.00931692	0.0844843	SPAG1
ENSG00000055483	1575.35	-0.484823	0.186494	-2.59967	0.00933127	0.0845269	AC022966.1
ENSG00000158411	342.797	0.313588	0.120624	2.59971	0.00933013	0.0845269	MITD1
ENSG00000010017	778.99	0.340947	0.131168	2.59931	0.00934107	0.0845719	RANBP9
ENSG00000072310	1587.67	-0.519548	0.199909	-2.59893	0.00935159	0.0846234	SREBF1
ENSG00000067066	1294.57	-0.358042	0.137899	-2.59642	0.00942017	0.0849806	SP100
ENSG00000103876	467.326	-0.564916	0.217546	-2.59676	0.00941064	0.0849806	FAH
ENSG00000109063	162.076	-0.659035	0.253812	-2.59655	0.00941663	0.0849806	MYH3
ENSG00000136869	260.682	-0.782817	0.301427	-2.59703	0.00940333	0.0849806	TLR4
ENSG00000158525	2.87216	1.15674	0.445496	2.59652	0.00941741	0.0849806	CPA5
ENSG00000262246	605.781	-0.490713	0.188965	-2.59684	0.00940854	0.0849806	CORO7
ENSG00000135424	1061.54	-0.861339	0.33198	-2.59455	0.00947155	0.0854	ITGA7
ENSG00000139343	771.618	0.473739	0.182622	2.59409	0.00948403	0.0854685	SNRPF
ENSG00000170876	1430.14	-0.339478	0.13091	-2.59323	0.00950801	0.0856405	TMEM43
ENSG00000249773	32.4079	1.2532	0.483312	2.59295	0.00951564	0.0856652	AC092647.5
ENSG00000118985	602.104	-0.829259	0.319876	-2.59244	0.0095298	0.0857245	ELL2
ENSG00000170191	100.266	0.352532	0.135998	2.59218	0.00953691	0.0857245	NANP
ENSG00000170264	98.4999	0.606901	0.234125	2.5922	0.00953632	0.0857245	FAM161A
ENSG00000149150	191.585	-0.722945	0.278998	-2.59122	0.00956368	0.0857804	SLC43A1
ENSG00000165682	1.13648	-2.77866	1.07227	-2.59138	0.00955907	0.0857804	CLEC1B
ENSG00000173041	175.832	0.539193	0.208088	2.59118	0.00956488	0.0857804	ZNF680
ENSG00000197479	40.8691	0.859791	0.331823	2.59112	0.00956653	0.0857804	PCDHB11
ENSG00000198807	24.1212	1.84393	0.711646	2.59108	0.00956763	0.0857804	PAX9
ENSG00000141179	283.177	0.460563	0.177762	2.5909	0.00957256	0.0857807	PCTP
ENSG00000101104	2244.33	0.638054	0.246295	2.5906	0.00958077	0.0858104	PABPC1L
ENSG00000196503	12.7729	-0.7325	0.282796	-2.59021	0.00959175	0.0858209	ARL9
ENSG00000227268	15.7867	0.729172	0.281495	2.59036	0.00958765	0.0858209	KLLN
ENSG00000178150	23.1898	1.27833	0.493628	2.58966	0.00960713	0.0859147	ZNF114
ENSG00000139168	534.259	0.296168	0.114481	2.58704	0.00968043	0.0865014	ZCRB1
ENSG00000145147	330.239	-0.770496	0.297838	-2.58696	0.00968262	0.0865014	SLIT2
ENSG00000187908	91.3741	-1.41744	0.548045	-2.58635	0.00969985	0.0866111	DMBT1
ENSG00000157191	877.052	-0.328699	0.127139	-2.58535	0.00972793	0.0868176	NECAP2
ENSG00000149136	2256.86	0.241421	0.0934084	2.58458	0.00974981	0.0869685	SSRP1
ENSG00000070388	7.34011	-1.14403	0.44279	-2.58369	0.00977507	0.0869798	FGF22
ENSG00000100629	70.3374	0.358495	0.138723	2.58425	0.00975905	0.0869798	CEP128
ENSG00000121577	87.3884	-0.611853	0.236805	-2.58378	0.00977242	0.0869798	POPDC2
ENSG00000183570	57.7524	-1.06079	0.410497	-2.58415	0.00976182	0.0869798	PCBP3
ENSG00000197142	673.116	-0.533172	0.206363	-2.58366	0.00977591	0.0869798	ACSL5
ENSG00000138035	533.771	0.359196	0.139061	2.583	0.00979443	0.0870394	PNPT1
ENSG00000146476	201.071	0.453378	0.175531	2.58289	0.00979752	0.0870394	ARMT1
ENSG00000198346	91.3618	0.432416	0.167403	2.58308	0.00979218	0.0870394	ZNF813
ENSG00000164081	984.49	-0.367013	0.142121	-2.58239	0.00981182	0.0871222	TEX264
ENSG00000105894	427.23	-0.852533	0.330198	-2.58189	0.00982614	0.0872052	PTN
ENSG00000134769	197.039	-0.904265	0.350284	-2.58152	0.00983661	0.0872468	DTNA
ENSG00000145604	244.185	0.451246	0.174809	2.58137	0.0098408	0.0872468	SKP2
ENSG00000172889	1113.28	-0.903158	0.350006	-2.58041	0.00986844	0.0874476	EGFL7
ENSG00000162494	4.38476	-1.66072	0.643665	-2.5801	0.00987721	0.0874642	LRRC38
ENSG00000196329	336.924	-0.872314	0.338107	-2.57999	0.00988031	0.0874642	GIMAP5
ENSG00000114626	1326.91	-0.517152	0.200473	-2.57966	0.00988978	0.0875038	ABTB1
ENSG00000204604	181.217	0.502533	0.19482	2.57948	0.00989502	0.087506	ZNF468
ENSG00000139163	552.708	0.394035	0.152768	2.5793	0.00990011	0.0875068	ETNK1
ENSG00000139714	43.0581	0.70112	0.271918	2.57842	0.00992531	0.0876852	MORN3
ENSG00000187553	3.599	1.23753	0.480284	2.57667	0.00997562	0.0880853	CYP26C1
ENSG00000064932	1951.02	-0.492753	0.191393	-2.57456	0.0100367	0.0881104	SBNO2
ENSG00000079313	715.675	-0.34349	0.133436	-2.57419	0.0100474	0.0881104	REXO1
ENSG00000126934	1647.02	-0.340807	0.1323	-2.57602	0.00999453	0.0881104	MAP2K2
ENSG00000133256	156.809	0.613857	0.23848	2.57404	0.0100518	0.0881104	PDE6B
ENSG00000138095	1993.69	0.342919	0.133216	2.57416	0.0100484	0.0881104	LRPPRC
ENSG00000148335	334.562	-0.36335	0.141114	-2.57486	0.010028	0.0881104	NTMT1
ENSG00000150337	211.313	-0.830464	0.322611	-2.57419	0.0100474	0.0881104	FCGR1A
ENSG00000158481	16.2129	-1.14811	0.446075	-2.57381	0.0100585	0.0881104	CD1C
ENSG00000173366	50.4639	-1.19247	0.463276	-2.57399	0.0100532	0.0881104	AC097637.1
ENSG00000173960	184.876	0.291149	0.113083	2.57466	0.010034	0.0881104	UBXN2A
ENSG00000183798	49.4721	-1.22802	0.477049	-2.5742	0.0100471	0.0881104	EMILIN3
ENSG00000196081	14.8739	0.859767	0.333857	2.57526	0.0100166	0.0881104	ZNF724
ENSG00000198853	701.867	-0.46344	0.180073	-2.57362	0.010064	0.0881104	RUSC2
ENSG00000254126	2.89689	1.28796	0.50038	2.57396	0.0100543	0.0881104	CD8B2
ENSG00000254827	16.6646	-0.979252	0.380489	-2.57367	0.0100628	0.0881104	SLC22A18AS
ENSG00000269791	1.6597	5.02246	1.95135	2.57383	0.0100579	0.0881104	SSX4B
[truncated: 15,511 more rows]
